# Supplementary material for: Mapping the colorectal tumor microbiota
Source: Gut Microbes. 2021 May 25;13(1):1920657. doi: 10.1080/19490976.2021.1920657 (PMC8158024; doi:10.1080/19490976.2021.1920657)
Supplement: Supplemental Material [file KGMI_A_1920657_SM7541.zip]

Archive with 10 entries (10 files):
- Document.rtf
- Supplementary data.docx
- Supplementary Figure 1.pdf
- Supplementary Figure 2.pdf
- Supplementary Figure 3.pdf
- Supplementary Figure 4.pdf
- Supplementary Figure 5.pdf
- Supplementary Figure 6.pdf
- Supplementary table 6.xlsx
- Supplementary table 7.xlsx
