# Supplementary material for: Mapping the colorectal tumor microbiota
Source: Gut Microbes. 2021 May 25;13(1):1920657. doi: 10.1080/19490976.2021.1920657 (PMC8158024; doi:10.1080/19490976.2021.1920657)
Supplement: Supplemental Material [file KGMI_A_1920657_SM7541.zip › Supplementary table 6.xlsx]

## Sheet: Sheet1
	outer_tumour_1_outer_tumour_2	outer_tumour_1_outer_tumour_3	outer_tumour_1_outer_tumour_4	outer_tumour_1_inner_tumour	outer_tumour_1_proximal_normal	outer_tumour_1_distal_normal	outer_tumour_2_outer_tumour_3	outer_tumour_2_outer_tumour_4	outer_tumour_2_inner_tumour	outer_tumour_2_proximal_normal	outer_tumour_2_distal_normal	outer_tumour_3_outer_tumour_4	outer_tumour_3_inner_tumour	outer_tumour_3_proximal_normal	outer_tumour_3_distal_normal	outer_tumour_4_inner_tumour	outer_tumour_4_proximal_normal	outer_tumour_4_distal_normal	inner_tumour_proximal_normal	inner_tumour_distal_normal	proximal_normal_distal_normal	Phylum	Class	Order	Family	Genus	Species
Seq_1	1	0.371093369522698	0.100348246462291	0.371093369522698	1	0.18144920772142	0.371093369522698	0.855132140584706	1	1	0.422678074170635	1	0.789268026134281	0.371093369522698	0.583882420770365	0.583882420770365	0.855132140584706	0.855132140584706	1	0.789268026134281	0.18144920772142	Firmicutes	Bacilli	Lactobacillales	Streptococcaceae	Streptococcus	unclassified
Seq_2	0.100348246462291	0.1875	1	0.100348246462291	0.625	0.1875	1	1	0.100348246462291	0.125	0.125	0.855132140584706	0.583882420770365	0.201242620957724	0.201242620957724	0.855132140584706	0.201242620957724	0.201242620957724	0.100348246462291	0.100348246462291	0.583882420770365	Proteobacteria	Gammaproteobacteria	Enterobacteriales	Enterobacteriaceae	Escherichia/Shigella	unclassified
Seq_3	0.422678074170635	1	0.18144920772142	0.422678074170635	1	0.583882420770365	0.422678074170635	0.789268026134281	0.789268026134281	0.583882420770365	0.583882420770365	0.422678074170635	0.422678074170635	1	0.583882420770365	0.422678074170635	0.583882420770365	0.201242620957724	0.583882420770365	0.583882420770365	0.855132140584706	Firmicutes	Clostridia	Clostridiales	Lachnospiraceae	Blautia	unclassified
Seq_4	0.361310428526179	1	0.855132140584706	0.3125	0.0625	0.0625	0.361310428526179	1	0.625	0.8125	0.625	1	0.4375	0.4375	0.4375	1	0.125	0.1875	0.625	0.625	0.1875	Bacteroidetes	Bacteroidia	Bacteroidales	Bacteroidaceae	Bacteroides	Bacteroides_vulgatus
Seq_5	1	1	0.371093369522698	1	1	0.789268026134281	0.371093369522698	0.371093369522698	1	0.789268026134281	0.789268026134281	1	0.371093369522698	0.18144920772142	0.18144920772142	1	0.18144920772142	0.18144920772142	1	0.18144920772142	1	Firmicutes	Clostridia	Clostridiales	Ruminococcaceae	Faecalibacterium	Faecalibacterium_prausnitzii
Seq_6	0.201242620957724	0.789268026134281	1	0.422678074170635	0.100348246462291	0.422678074170635	0.201242620957724	0.855132140584706	0.361310428526179	0.855132140584706	1	1	1	0.855132140584706	0.789268026134281	1	0.201242620957724	0.422678074170635	0.100348246462291	0.18144920772142	0.855132140584706	Bacteroidetes	Bacteroidia	Bacteroidales	Bacteroidaceae	Bacteroides	Bacteroides_vulgatus
Seq_7	1	1	1	1	1	1	1	1	1	1	1	1	1	1	1	1	1	1	1	1	1	Bacteroidetes	Bacteroidia	Bacteroidales	Bacteroidaceae	Bacteroides	Bacteroides_dorei
Seq_8	1	1	1	1	0.789268026134281	0.789268026134281	0.371093369522698	0.371093369522698	1	0.18144920772142	0.18144920772142	0.422678074170635	1	0.422678074170635	0.18144920772142	0.371093369522698	0.789268026134281	0.422678074170635	0.422678074170635	0.18144920772142	0.18144920772142	Firmicutes	Clostridia	Clostridiales	Lachnospiraceae	Clostridium_XlVa	Ruminococcus_gnavus
Seq_9	1	1	0.422678074170635	1	0.583882420770365	1	1	1	1	1	1	1	1	0.18144920772142	1	1	1	1	0.18144920772142	1	0.18144920772142	Firmicutes	Bacilli	Lactobacillales	Streptococcaceae	Streptococcus	unclassified
Seq_10	1	1	0.371093369522698	1	1	1	1	0.371093369522698	1	1	1	1	1	1	1	0.371093369522698	0.371093369522698	0.371093369522698	1	1	1	Firmicutes	Clostridia	Clostridiales	Lachnospiraceae	Anaerostipes	Anaerostipes_hadrus
Seq_11	1	1	1	1	1	1	1	1	1	1	1	1	1	1	1	1	1	1	1	1	1	Proteobacteria	Gammaproteobacteria	Pasteurellales	Pasteurellaceae	Haemophilus	Haemophilus_parainfluenzae
Seq_12	0.361310428526179	0.100348246462291	0.855132140584706	0.361310428526179	0.361310428526179	0.201242620957724	0.855132140584706	0.583882420770365	0.422678074170635	0.361310428526179	0.361310428526179	0.361310428526179	0.855132140584706	0.583882420770365	0.361310428526179	0.583882420770365	0.100348246462291	0.100348246462291	0.361310428526179	0.361310428526179	0.583882420770365	Firmicutes	Clostridia	Clostridiales	Ruminococcaceae	Faecalibacterium	Faecalibacterium_prausnitzii
Seq_13	0.422678074170635	1	0.201242620957724	0.422678074170635	0.422678074170635	0.422678074170635	1	0.789268026134281	1	1	0.371093369522698	0.18144920772142	0.18144920772142	1	1	0.201242620957724	0.789268026134281	0.422678074170635	1	0.789268026134281	0.371093369522698	Firmicutes	Clostridia	Clostridiales	Lachnospiraceae	Roseburia	Eubacterium_rectale
Seq_14	0.422678074170635	0.789268026134281	0.18144920772142	1	0.789268026134281	0.789268026134281	0.789268026134281	0.422678074170635	0.422678074170635	0.422678074170635	0.18144920772142	0.789268026134281	0.789268026134281	1	0.789268026134281	0.18144920772142	0.18144920772142	0.18144920772142	0.789268026134281	1	0.18144920772142	Actinobacteria	Actinobacteria	Bifidobacteriales	Bifidobacteriaceae	Bifidobacterium	unclassified
Seq_15	1	1	1	1	1	1	1	1	1	1	1	1	1	1	1	1	1	1	1	1	1	Firmicutes	Negativicutes	Selenomonadales	Veillonellaceae	Veillonella	Veillonella_dispar
Seq_16	0.371093369522698	1	1	0.422678074170635	1	0.371093369522698	1	1	0.18144920772142	1	1	1	1	1	1	1	0.583882420770365	0.18144920772142	0.855132140584706	0.18144920772142	0.18144920772142	Firmicutes	Bacilli	Lactobacillales	Carnobacteriaceae	Granulicatella	unclassified
Seq_17	1	1	1	1	1	0.371093369522698	1	0.371093369522698	1	1	1	1	1	1	0.371093369522698	1	1	0.371093369522698	1	0.371093369522698	0.371093369522698	Firmicutes	Clostridia	Clostridiales	Lachnospiraceae	Anaerostipes	Anaerostipes_hadrus
Seq_18	1	1	1	1	1	1	1	1	1	1	1	1	1	1	1	1	1	1	1	1	1	Bacteroidetes	Bacteroidia	Bacteroidales	Bacteroidaceae	Bacteroides	Bacteroides_vulgatus
Seq_19	1	1	1	0.371093369522698	0.371093369522698	0.371093369522698	0.371093369522698	0.422678074170635	1	1	1	0.422678074170635	0.371093369522698	1	1	1	1	0.422678074170635	0.371093369522698	0.371093369522698	0.371093369522698	Verrucomicrobia	Verrucomicrobiae	Verrucomicrobiales	Verrucomicrobiaceae	Akkermansia	Akkermansia_muciniphila
Seq_20	1	0.855132140584706	0.201242620957724	1	0.583882420770365	0.583882420770365	0.583882420770365	0.583882420770365	0.361310428526179	0.100348246462291	0.100348246462291	0.583882420770365	1	0.100348246462291	0.100348246462291	0.583882420770365	0.855132140584706	0.855132140584706	0.100348246462291	0.100348246462291	1	Firmicutes	Clostridia	Clostridiales	Ruminococcaceae	unclassified	unclassified
Seq_21	1	1	1	1	1	1	1	1	1	1	1	1	1	1	1	1	1	1	1	1	1	Firmicutes	Negativicutes	Selenomonadales	Veillonellaceae	Dialister	Dialister_invisus
Seq_22	0.789268026134281	0.789268026134281	0.583882420770365	0.789268026134281	0.855132140584706	0.855132140584706	1	0.361310428526179	0.422678074170635	0.855132140584706	0.361310428526179	0.422678074170635	1	1	0.422678074170635	0.422678074170635	0.100348246462291	0.18144920772142	0.583882420770365	0.422678074170635	0.855132140584706	Firmicutes	Clostridia	Clostridiales	Ruminococcaceae	Faecalibacterium	Faecalibacterium_prausnitzii
Seq_23	0.583882420770365	0.201242620957724	0.100348246462291	0.201242620957724	1	1	0.789268026134281	0.18144920772142	1	0.201242620957724	0.100348246462291	0.789268026134281	1	0.100348246462291	0.100348246462291	0.422678074170635	0.100348246462291	0.100348246462291	0.100348246462291	0.100348246462291	1	Firmicutes	Clostridia	Clostridiales	Ruminococcaceae	Gemmiger	Gemmiger_formicilis
Seq_24	0.583882420770365	1	0.855132140584706	0.583882420770365	0.583882420770365	0.855132140584706	0.18144920772142	0.18144920772142	0.422678074170635	1	0.789268026134281	0.789268026134281	1	1	0.789268026134281	0.422678074170635	0.18144920772142	0.422678074170635	0.789268026134281	1	0.422678074170635	Bacteroidetes	Bacteroidia	Bacteroidales	Bacteroidaceae	Bacteroides	Bacteroides_uniformis
Seq_26	0.422678074170635	0.100348246462291	0.422678074170635	0.789268026134281	0.0625	0.583882420770365	0.361310428526179	0.789268026134281	0.422678074170635	0.4375	0.855132140584706	0.100348246462291	0.201242620957724	0.625	0.361310428526179	0.422678074170635	0.125	0.855132140584706	0.125	0.583882420770365	0.8125	Firmicutes	Clostridia	Clostridiales	Ruminococcaceae	Faecalibacterium	Faecalibacterium_prausnitzii
Seq_29	1	1	1	1	1	1	1	1	1	1	1	1	1	1	1	1	1	1	1	1	1	Firmicutes	Bacilli	Lactobacillales	Streptococcaceae	Streptococcus	unclassified
Seq_30	1	1	1	1	1	1	1	1	1	1	1	1	1	1	1	1	1	1	1	1	1	Verrucomicrobia	Verrucomicrobiae	Verrucomicrobiales	Verrucomicrobiaceae	Akkermansia	Akkermansia_muciniphila
Seq_31	0.18144920772142	0.422678074170635	0.18144920772142	0.789268026134281	0.789268026134281	0.18144920772142	0.422678074170635	1	0.18144920772142	1	1	0.789268026134281	0.422678074170635	1	0.422678074170635	0.422678074170635	1	1	0.789268026134281	0.18144920772142	1	Firmicutes	Clostridia	Clostridiales	Lachnospiraceae	unclassified	unclassified
Seq_32	0.371093369522698	0.371093369522698	0.371093369522698	0.371093369522698	0.371093369522698	0.371093369522698	1	0.371093369522698	1	1	1	1	0.371093369522698	1	0.371093369522698	1	1	0.371093369522698	0.371093369522698	0.371093369522698	0.371093369522698	Firmicutes	Clostridia	Clostridiales	Lachnospiraceae	Ruminococcus2	Ruminococcus_torques
Seq_35	1	0.18144920772142	1	0.18144920772142	1	0.789268026134281	1	1	1	1	0.789268026134281	1	1	0.422678074170635	0.422678074170635	1	0.422678074170635	0.422678074170635	0.789268026134281	0.422678074170635	0.789268026134281	Firmicutes	Clostridia	Clostridiales	Lachnospiraceae	Blautia	Blautia_luti
Seq_36	1	1	1	1	1	1	1	1	1	1	1	1	1	1	1	1	1	1	1	1	1	Firmicutes	Negativicutes	Selenomonadales	Veillonellaceae	Veillonella	Veillonella_dispar
Seq_37	0.583882420770365	0.361310428526179	0.583882420770365	0.583882420770365	0.8125	0.855132140584706	0.100348246462291	0.361310428526179	0.100348246462291	0.4375	0.583882420770365	0.583882420770365	0.361310428526179	1	0.201242620957724	1	1	1	1	0.855132140584706	0.625	Bacteroidetes	Bacteroidia	Bacteroidales	Rikenellaceae	Alistipes	Alistipes_putredinis
Seq_38	0.18144920772142	1	0.789268026134281	0.18144920772142	0.18144920772142	0.789268026134281	0.371093369522698	0.371093369522698	0.371093369522698	0.371093369522698	0.371093369522698	0.371093369522698	0.371093369522698	0.371093369522698	0.371093369522698	0.371093369522698	0.371093369522698	1	1	0.371093369522698	0.371093369522698	Firmicutes	Bacilli	Lactobacillales	Enterococcaceae	Enterococcus	unclassified
Seq_39	0.201242620957724	0.201242620957724	0.583882420770365	0.361310428526179	0.855132140584706	1	1	0.18144920772142	0.18144920772142	0.855132140584706	0.18144920772142	0.18144920772142	1	1	0.18144920772142	0.422678074170635	0.361310428526179	0.422678074170635	0.583882420770365	0.18144920772142	0.100348246462291	Bacteroidetes	Bacteroidia	Bacteroidales	Porphyromonadaceae	Parabacteroides	Parabacteroides_merdae
Seq_40	0.789268026134281	1	0.789268026134281	1	0.789268026134281	1	0.18144920772142	1	0.422678074170635	0.18144920772142	1	1	1	0.422678074170635	1	0.789268026134281	1	0.422678074170635	0.789268026134281	1	1	Bacteroidetes	Bacteroidia	Bacteroidales	Bacteroidaceae	Bacteroides	Bacteroides_thetaiotaomicron
Seq_42	1	1	1	1	1	1	1	1	1	1	1	1	1	1	1	1	1	1	1	1	1	Actinobacteria	Actinobacteria	Actinomycetales	Micrococcaceae	Rothia	Rothia_mucilaginosa
Seq_43	1	1	1	1	1	1	1	1	1	1	1	1	1	1	1	1	1	1	1	1	1	Actinobacteria	Actinobacteria	Actinomycetales	Micrococcaceae	Rothia	Rothia_mucilaginosa
Seq_44	1	1	1	1	1	1	1	1	1	1	1	1	1	1	1	1	1	1	1	1	1	Firmicutes	Bacilli	Bacillales	Bacillales_Incertae_Sedis_XI	Gemella	Gemella_haemolysans
Seq_46	1	1	1	1	1	1	1	1	1	1	1	1	1	1	1	1	1	1	1	1	1	Bacteroidetes	Bacteroidia	Bacteroidales	Bacteroidaceae	Bacteroides	Bacteroides_vulgatus
Seq_47	0.583882420770365	0.855132140584706	0.583882420770365	0.583882420770365	0.855132140584706	1	0.583882420770365	0.855132140584706	0.361310428526179	0.855132140584706	1	0.100348246462291	0.855132140584706	1	0.855132140584706	0.583882420770365	0.361310428526179	0.100348246462291	0.855132140584706	0.855132140584706	1	Firmicutes	Clostridia	Clostridiales	Lachnospiraceae	Blautia	Blautia_faecis
Seq_48	0.361310428526179	0.361310428526179	0.0625	0.4375	0.125	0.4375	0.361310428526179	0.0625	0.855132140584706	0.0625	0.583882420770365	0.4375	0.4375	0.625	0.8125	0.125	0.8125	0.625	0.0625	0.583882420770365	0.3125	Firmicutes	Clostridia	Clostridiales	Peptostreptococcaceae	Clostridium_XI	Clostridium_bartlettii
Seq_49	1	1	1	1	1	1	1	1	1	1	1	1	1	1	1	1	1	1	1	1	1	Firmicutes	Bacilli	Lactobacillales	Streptococcaceae	Streptococcus	unclassified
Seq_50	0.789268026134281	1	0.855132140584706	0.422678074170635	0.18144920772142	1	1	1	0.422678074170635	0.18144920772142	1	0.583882420770365	0.201242620957724	0.583882420770365	1	0.201242620957724	0.855132140584706	1	0.422678074170635	0.422678074170635	0.18144920772142	Actinobacteria	Actinobacteria	Bifidobacteriales	Bifidobacteriaceae	Bifidobacterium	Bifidobacterium_longum
Seq_51	1	1	1	1	1	1	1	1	1	1	1	1	1	1	1	1	1	1	1	1	1	Firmicutes	Bacilli	Lactobacillales	Streptococcaceae	Streptococcus	unclassified
Seq_52	1	1	1	1	1	1	0.361310428526179	1	1	1	0.789268026134281	0.583882420770365	0.583882420770365	0.583882420770365	1	1	0.855132140584706	1	0.855132140584706	0.422678074170635	0.361310428526179	Actinobacteria	Actinobacteria	Coriobacteriales	Coriobacteriaceae	Collinsella	Collinsella_aerofaciens
Seq_53	1	1	1	1	0.422678074170635	1	1	1	0.371093369522698	0.789268026134281	0.789268026134281	1	1	1	1	1	1	1	1	1	1	Bacteroidetes	Bacteroidia	Bacteroidales	Bacteroidaceae	Bacteroides	Bacteroides_fragilis
Seq_54	0.422678074170635	0.18144920772142	0.789268026134281	0.789268026134281	0.18144920772142	0.789268026134281	0.789268026134281	1	0.371093369522698	0.18144920772142	1	0.18144920772142	0.18144920772142	0.422678074170635	0.18144920772142	1	0.18144920772142	0.371093369522698	0.18144920772142	1	0.18144920772142	Firmicutes	Clostridia	Clostridiales	Lachnospiraceae	Ruminococcus2	Ruminococcus_torques
Seq_55	1	0.371093369522698	1	1	0.371093369522698	1	0.371093369522698	1	1	0.371093369522698	1	0.371093369522698	0.371093369522698	1	1	1	0.371093369522698	1	0.371093369522698	1	1	Proteobacteria	Gammaproteobacteria	Enterobacteriales	Enterobacteriaceae	Enterobacter	unclassified
Seq_59	0.361310428526179	0.855132140584706	0.201242620957724	0.583882420770365	0.201242620957724	0.201242620957724	0.100348246462291	0.855132140584706	0.201242620957724	0.855132140584706	1	0.100348246462291	0.18144920772142	0.201242620957724	0.583882420770365	0.201242620957724	0.855132140584706	0.361310428526179	0.361310428526179	1	0.855132140584706	Firmicutes	Clostridia	Clostridiales	Lachnospiraceae	Blautia	Ruminococcus_obeum
Seq_60	1	0.371093369522698	0.371093369522698	1	0.371093369522698	0.371093369522698	1	0.371093369522698	1	0.371093369522698	0.371093369522698	0.371093369522698	1	0.371093369522698	0.371093369522698	1	1	1	1	1	1	Bacteroidetes	Bacteroidia	Bacteroidales	Bacteroidaceae	Bacteroides	Bacteroides_fragilis
Seq_62	1	1	1	1	1	1	1	1	1	1	1	1	1	0.371093369522698	1	1	0.371093369522698	1	0.371093369522698	1	0.371093369522698	Bacteroidetes	Bacteroidia	Bacteroidales	Bacteroidaceae	Bacteroides	Bacteroides_caccae
Seq_64	0.422678074170635	1	1	0.18144920772142	0.789268026134281	0.18144920772142	0.789268026134281	0.18144920772142	1	0.789268026134281	0.18144920772142	0.789268026134281	1	1	0.18144920772142	0.789268026134281	1	0.18144920772142	0.789268026134281	0.18144920772142	0.422678074170635	Firmicutes	Clostridia	Clostridiales	Lachnospiraceae	Dorea	Dorea_longicatena
Seq_66	1	1	0.371093369522698	0.371093369522698	0.18144920772142	0.422678074170635	1	0.371093369522698	0.371093369522698	0.18144920772142	0.422678074170635	0.422678074170635	1	0.422678074170635	1	0.789268026134281	0.422678074170635	0.789268026134281	1	1	0.789268026134281	Firmicutes	Clostridia	Clostridiales	Lachnospiraceae	Roseburia	Roseburia_inulinivorans
Seq_67	1	0.855132140584706	0.361310428526179	0.583882420770365	0.855132140584706	0.583882420770365	0.855132140584706	0.855132140584706	1	0.361310428526179	0.100348246462291	0.855132140584706	0.855132140584706	0.583882420770365	0.361310428526179	1	0.361310428526179	0.855132140584706	0.201242620957724	0.855132140584706	0.100348246462291	Firmicutes	Clostridia	Clostridiales	Lachnospiraceae	unclassified	unclassified
Seq_68	0.371093369522698	0.371093369522698	1	1	0.371093369522698	1	0.371093369522698	1	1	0.371093369522698	1	0.371093369522698	0.371093369522698	0.371093369522698	1	1	1	0.371093369522698	1	1	1	Proteobacteria	Betaproteobacteria	Burkholderiales	Sutterellaceae	Sutterella	Sutterella_wadsworthensis
Seq_69	0.18144920772142	0.422678074170635	1	0.422678074170635	0.18144920772142	0.789268026134281	1	0.422678074170635	0.422678074170635	0.18144920772142	0.422678074170635	0.18144920772142	1	0.422678074170635	0.789268026134281	0.789268026134281	0.18144920772142	0.789268026134281	0.18144920772142	1	0.422678074170635	Firmicutes	Clostridia	Clostridiales	Clostridiaceae_1	Clostridium_sensu_stricto	Clostridium_disporicum
Seq_70	1	1	1	1	1	1	1	1	1	1	1	1	1	1	1	1	1	1	1	1	1	Firmicutes	Erysipelotrichia	Erysipelotrichales	Erysipelotrichaceae	Clostridium_XVIII	unclassified
Seq_71	1	1	1	1	1	1	1	1	1	1	1	1	1	1	1	1	1	1	1	1	1	Firmicutes	Negativicutes	Selenomonadales	Veillonellaceae	Veillonella	Veillonella_atypica
Seq_72	1	1	1	1	1	1	1	1	1	1	1	1	1	1	1	1	1	1	1	1	1	Bacteroidetes	Bacteroidia	Bacteroidales	Prevotellaceae	Prevotella	Prevotella_copri
Seq_73	1	1	1	1	1	1	1	1	1	1	1	1	1	1	1	1	1	1	1	1	1	Firmicutes	Clostridia	Clostridiales	Lachnospiraceae	Roseburia	Roseburia_faecis
Seq_75	1	1	1	1	1	1	1	1	1	1	1	1	1	1	1	1	1	1	1	1	1	Firmicutes	Clostridia	Clostridiales	Ruminococcaceae	unclassified	unclassified
Seq_76	1	0.371093369522698	1	0.371093369522698	1	1	0.371093369522698	1	1	1	1	0.371093369522698	1	1	0.371093369522698	0.371093369522698	1	1	1	0.371093369522698	1	Firmicutes	Negativicutes	Selenomonadales	Acidaminococcaceae	Phascolarctobacterium	Phascolarctobacterium_faecium
Seq_77	0.371093369522698	1	0.371093369522698	0.371093369522698	0.371093369522698	0.371093369522698	1	1	1	0.371093369522698	1	1	1	1	1	1	0.371093369522698	1	0.371093369522698	1	0.371093369522698	Firmicutes	Clostridia	Clostridiales	Peptostreptococcaceae	Clostridium_XI	Clostridium_ruminantium
Seq_78	1	1	1	1	1	1	1	1	1	1	1	1	1	1	1	1	1	1	1	1	1	Bacteroidetes	Bacteroidia	Bacteroidales	Prevotellaceae	Prevotella	Prevotella_copri
Seq_79	1	1	0.371093369522698	1	1	1	1	1	1	1	1	1	1	1	1	1	1	0.371093369522698	1	1	1	Firmicutes	Clostridia	Clostridiales	Ruminococcaceae	Ruminococcus	Ruminococcus_bromii
Seq_80	1	1	1	1	1	1	0.371093369522698	0.371093369522698	1	0.371093369522698	0.371093369522698	1	1	0.371093369522698	1	1	1	1	0.371093369522698	1	1	Bacteroidetes	Bacteroidia	Bacteroidales	Prevotellaceae	Prevotella	Prevotella_copri
Seq_81	0.201242620957724	0.855132140584706	0.855132140584706	0.855132140584706	0.583882420770365	0.855132140584706	0.361310428526179	0.100348246462291	0.361310428526179	0.100348246462291	0.855132140584706	0.583882420770365	1	0.583882420770365	1	0.583882420770365	0.855132140584706	1	0.789268026134281	0.583882420770365	0.855132140584706	Firmicutes	Clostridia	Clostridiales	Lachnospiraceae	Coprococcus	Coprococcus_comes
Seq_82	1	1	1	1	1	0.371093369522698	1	1	1	1	0.371093369522698	1	1	1	0.371093369522698	1	1	0.371093369522698	1	0.371093369522698	0.371093369522698	Firmicutes	Clostridia	Clostridiales	unclassified	unclassified	unclassified
Seq_83	0.18144920772142	0.18144920772142	0.422678074170635	0.789268026134281	0.18144920772142	0.18144920772142	0.789268026134281	0.371093369522698	1	1	0.371093369522698	0.422678074170635	0.789268026134281	0.789268026134281	1	0.371093369522698	0.371093369522698	0.371093369522698	1	1	1	Firmicutes	unclassified	unclassified	unclassified	unclassified	unclassified
Seq_87	0.422678074170635	0.789268026134281	0.422678074170635	0.422678074170635	0.583882420770365	0.422678074170635	0.422678074170635	0.789268026134281	0.422678074170635	0.855132140584706	0.18144920772142	0.371093369522698	0.371093369522698	1	0.371093369522698	1	1	0.371093369522698	0.855132140584706	0.371093369522698	0.201242620957724	Bacteroidetes	Bacteroidia	Bacteroidales	Rikenellaceae	Alistipes	unclassified
Seq_88	1	1	1	1	1	1	1	1	1	1	1	1	1	1	1	1	1	1	1	1	1	Actinobacteria	Actinobacteria	Bifidobacteriales	Bifidobacteriaceae	Bifidobacterium	unclassified
Seq_90	0.371093369522698	1	0.371093369522698	0.371093369522698	0.371093369522698	0.371093369522698	1	0.371093369522698	0.371093369522698	0.371093369522698	0.371093369522698	1	0.371093369522698	0.371093369522698	0.371093369522698	0.371093369522698	0.371093369522698	0.371093369522698	0.371093369522698	0.371093369522698	0.371093369522698	Proteobacteria	Deltaproteobacteria	Desulfovibrionales	Desulfovibrionaceae	Desulfovibrio	Desulfovibrio_piger
Seq_91	1	1	1	1	1	1	1	1	1	1	1	1	1	1	1	1	1	1	1	1	1	Firmicutes	Clostridia	Clostridiales	Lachnospiraceae	Anaerostipes	Anaerostipes_hadrus
Seq_92	1	1	1	1	1	1	1	1	1	1	1	1	1	1	1	1	1	1	1	1	1	Proteobacteria	Gammaproteobacteria	Enterobacteriales	Enterobacteriaceae	Klebsiella	unclassified
Seq_97	1	1	0.789268026134281	1	1	1	1	0.18144920772142	1	1	1	0.789268026134281	1	1	1	0.18144920772142	1	0.18144920772142	1	1	1	Firmicutes	Clostridia	Clostridiales	Clostridiaceae_1	Clostridium_sensu_stricto	unclassified
Seq_100	1	1	1	1	1	1	1	1	1	1	1	1	1	1	1	1	1	1	1	1	1	Actinobacteria	Actinobacteria	Bifidobacteriales	Bifidobacteriaceae	Bifidobacterium	Bifidobacterium_bifidum
Seq_101	1	0.18144920772142	1	1	0.371093369522698	1	0.18144920772142	1	1	0.371093369522698	1	0.18144920772142	0.789268026134281	0.422678074170635	0.789268026134281	1	0.371093369522698	1	1	1	1	Firmicutes	Clostridia	Clostridiales	Ruminococcaceae	Faecalibacterium	Faecalibacterium_prausnitzii
Seq_102	1	0.371093369522698	1	1	1	1	0.371093369522698	1	1	1	1	0.371093369522698	1	1	0.371093369522698	1	1	1	1	1	1	Firmicutes	Clostridia	Clostridiales	Lachnospiraceae	unclassified	unclassified
Seq_104	1	1	1	1	1	1	1	1	1	1	1	1	1	0.371093369522698	0.371093369522698	1	1	1	1	1	1	Firmicutes	Clostridia	Clostridiales	Lachnospiraceae	Clostridium_XlVa	unclassified
Seq_107	1	1	0.371093369522698	1	1	1	1	0.371093369522698	0.371093369522698	1	0.371093369522698	1	0.371093369522698	1	1	1	1	0.371093369522698	1	1	1	Firmicutes	Clostridia	Clostridiales	Lachnospiraceae	Dorea	Dorea_formicigenerans
Seq_108	0.201242620957724	0.855132140584706	0.855132140584706	0.361310428526179	0.855132140584706	0.100348246462291	0.100348246462291	0.361310428526179	0.201242620957724	0.100348246462291	0.583882420770365	0.855132140584706	0.201242620957724	0.855132140584706	0.583882420770365	0.855132140584706	1	0.361310428526179	0.583882420770365	1	0.361310428526179	Bacteroidetes	Bacteroidia	Bacteroidales	Porphyromonadaceae	Parabacteroides	Parabacteroides_distasonis
Seq_109	1	1	1	1	1	1	1	1	1	1	1	1	1	1	1	1	1	1	1	1	1	Bacteroidetes	Bacteroidia	Bacteroidales	Prevotellaceae	Prevotella	unclassified
Seq_110	1	1	1	1	1	1	1	1	1	1	1	1	1	1	1	1	1	1	1	1	1	Firmicutes	Erysipelotrichia	Erysipelotrichales	Erysipelotrichaceae	unclassified	unclassified
Seq_111	1	1	1	1	1	1	1	1	1	1	1	1	1	1	1	1	1	1	1	1	1	Bacteroidetes	Bacteroidia	Bacteroidales	Bacteroidaceae	Bacteroides	Bacteroides_stercoris
Seq_112	1	1	1	1	1	1	1	1	1	1	1	1	1	1	1	1	1	1	1	1	1	Firmicutes	Clostridia	Clostridiales	Lachnospiraceae	Coprococcus	Coprococcus_eutactus
Seq_113	1	1	0.855132140584706	0.100348246462291	0.201242620957724	0.100348246462291	0.583882420770365	0.855132140584706	0.361310428526179	0.583882420770365	0.100348246462291	0.855132140584706	0.361310428526179	0.361310428526179	0.201242620957724	0.583882420770365	0.422678074170635	0.583882420770365	0.583882420770365	0.361310428526179	1	Firmicutes	Clostridia	Clostridiales	Lachnospiraceae	Blautia	unclassified
Seq_114	1	1	1	1	1	1	1	1	1	1	1	1	1	1	1	1	1	1	1	1	1	Firmicutes	Clostridia	Clostridiales	Ruminococcaceae	unclassified	unclassified
Seq_115	1	1	1	1	1	0.371093369522698	1	1	1	1	0.371093369522698	1	1	1	0.371093369522698	1	1	0.371093369522698	1	0.371093369522698	1	Proteobacteria	Betaproteobacteria	Burkholderiales	Sutterellaceae	Sutterella	Sutterella_stercoricanis
Seq_116	0.361310428526179	0.855132140584706	0.583882420770365	0.361310428526179	0.855132140584706	1	0.201242620957724	1	0.855132140584706	0.201242620957724	0.201242620957724	0.100348246462291	0.201242620957724	0.583882420770365	1	1	0.855132140584706	0.18144920772142	0.201242620957724	0.201242620957724	0.201242620957724	Firmicutes	Clostridia	Clostridiales	Ruminococcaceae	unclassified	unclassified
Seq_117	0.371093369522698	0.371093369522698	0.371093369522698	1	1	1	0.422678074170635	0.422678074170635	1	0.789268026134281	0.371093369522698	1	0.371093369522698	0.422678074170635	0.371093369522698	0.371093369522698	0.422678074170635	0.371093369522698	1	1	1	Firmicutes	Bacilli	Lactobacillales	Streptococcaceae	Streptococcus	unclassified
Seq_118	1	0.789268026134281	1	1	1	1	1	1	1	1	1	1	0.789268026134281	0.371093369522698	0.371093369522698	1	1	1	1	1	1	Firmicutes	Bacilli	Lactobacillales	Streptococcaceae	Streptococcus	Streptococcus_sanguinis
Seq_119	1	1	0.371093369522698	1	1	1	1	1	1	1	1	1	1	1	1	1	1	0.371093369522698	1	1	1	Firmicutes	Bacilli	Lactobacillales	Streptococcaceae	Streptococcus	unclassified
Seq_121	1	0.371093369522698	0.371093369522698	1	1	0.18144920772142	0.371093369522698	0.371093369522698	1	1	0.18144920772142	0.789268026134281	0.789268026134281	1	0.18144920772142	0.371093369522698	0.789268026134281	0.18144920772142	1	0.18144920772142	0.18144920772142	Firmicutes	Bacilli	Lactobacillales	Streptococcaceae	Streptococcus	unclassified
Seq_124	1	1	1	0.371093369522698	1	1	0.371093369522698	1	1	1	0.371093369522698	1	1	1	0.371093369522698	1	1	1	0.371093369522698	0.371093369522698	1	Firmicutes	Clostridia	Clostridiales	Ruminococcaceae	Ruminococcus	Ruminococcus_bromii
Seq_125	1	0.371093369522698	0.371093369522698	1	1	1	0.371093369522698	1	1	0.789268026134281	0.789268026134281	0.371093369522698	1	1	1	1	0.371093369522698	0.371093369522698	0.371093369522698	1	1	Firmicutes	Clostridia	Clostridiales	Lachnospiraceae	unclassified	unclassified
Seq_127	0.371093369522698	0.371093369522698	0.371093369522698	0.371093369522698	0.371093369522698	0.371093369522698	1	0.371093369522698	0.371093369522698	0.371093369522698	1	1	1	0.371093369522698	1	0.371093369522698	0.371093369522698	1	0.371093369522698	0.371093369522698	0.371093369522698	Firmicutes	Clostridia	Clostridiales	Lachnospiraceae	unclassified	unclassified
Seq_128	0.371093369522698	0.371093369522698	1	0.371093369522698	1	1	0.789268026134281	0.371093369522698	1	0.371093369522698	0.371093369522698	0.371093369522698	0.789268026134281	0.371093369522698	0.371093369522698	1	1	1	0.371093369522698	1	1	Proteobacteria	Betaproteobacteria	Burkholderiales	Sutterellaceae	Sutterella	Sutterella_wadsworthensis
Seq_129	1	1	0.371093369522698	1	0.371093369522698	0.371093369522698	1	0.371093369522698	1	1	1	0.371093369522698	1	1	1	0.371093369522698	1	1	1	1	0.371093369522698	Firmicutes	Clostridia	Clostridiales	Lachnospiraceae	Roseburia	Roseburia_intestinalis
Seq_132	1	1	1	1	1	1	1	1	1	1	1	1	1	1	1	1	1	1	1	1	1	Bacteroidetes	Bacteroidia	Bacteroidales	Prevotellaceae	Prevotella	Prevotella_copri
Seq_133	0.371093369522698	1	1	1	0.371093369522698	1	0.371093369522698	1	1	1	1	1	0.371093369522698	0.371093369522698	0.371093369522698	1	1	1	0.371093369522698	1	1	Firmicutes	Clostridia	Clostridiales	Lachnospiraceae	Clostridium_XlVa	unclassified
Seq_134	1	1	1	1	1	1	1	1	1	1	1	1	1	1	1	1	1	1	1	1	1	Firmicutes	Negativicutes	Selenomonadales	Acidaminococcaceae	Acidaminococcus	Acidaminococcus_intestini
Seq_136	1	1	1	1	1	1	1	1	1	1	1	1	1	1	1	1	1	1	1	1	1	Fusobacteria	Fusobacteriia	Fusobacteriales	Fusobacteriaceae	Fusobacterium	unclassified
Seq_137	1	1	1	1	1	1	1	1	1	1	1	1	1	1	1	1	1	1	1	1	1	Firmicutes	Bacilli	Lactobacillales	Carnobacteriaceae	Granulicatella	unclassified
Seq_140	1	1	0.371093369522698	1	1	1	1	0.371093369522698	1	1	1	0.371093369522698	1	1	1	0.371093369522698	1	1	1	1	1	Proteobacteria	Gammaproteobacteria	Enterobacteriales	Enterobacteriaceae	Klebsiella	unclassified
Seq_141	1	1	1	1	1	1	1	1	1	1	1	1	1	1	1	1	1	1	1	1	1	Bacteroidetes	Bacteroidia	Bacteroidales	Prevotellaceae	Prevotella	Prevotella_copri
Seq_143	1	1	1	1	1	1	1	1	1	1	1	1	1	1	1	1	1	1	1	1	1	Firmicutes	Erysipelotrichia	Erysipelotrichales	Erysipelotrichaceae	Catenibacterium	Catenibacterium_mitsuokai
Seq_145	1	1	1	1	1	1	1	1	1	1	1	1	1	1	1	1	1	1	1	1	1	Firmicutes	Erysipelotrichia	Erysipelotrichales	Erysipelotrichaceae	unclassified	unclassified
Seq_146	0.371093369522698	0.371093369522698	1	1	1	1	1	0.371093369522698	1	1	0.371093369522698	0.371093369522698	1	1	0.371093369522698	1	1	1	1	1	1	Bacteroidetes	Bacteroidia	Bacteroidales	Bacteroidaceae	Bacteroides	Bacteroides_uniformis
Seq_147	1	1	1	1	0.371093369522698	1	1	1	1	0.371093369522698	1	1	1	0.371093369522698	1	1	0.371093369522698	1	0.371093369522698	1	0.371093369522698	Bacteroidetes	Bacteroidia	Bacteroidales	Bacteroidaceae	Bacteroides	Bacteroides_xylanisolvens
Seq_148	1	1	1	1	1	1	1	1	1	1	1	1	1	1	1	1	1	1	1	1	1	Firmicutes	Clostridia	Clostridiales	Ruminococcaceae	Faecalibacterium	Faecalibacterium_prausnitzii
Seq_150	1	1	1	1	1	1	1	1	1	1	1	1	1	1	1	1	1	1	1	1	1	Firmicutes	Erysipelotrichia	Erysipelotrichales	Erysipelotrichaceae	unclassified	unclassified
Seq_152	1	1	1	1	1	1	1	1	1	1	1	1	1	1	1	1	1	1	1	1	1	Bacteroidetes	Bacteroidia	Bacteroidales	Porphyromonadaceae	Barnesiella	Barnesiella_intestinihominis
Seq_154	1	1	1	1	1	1	1	1	1	1	1	1	1	1	1	1	1	1	1	1	1	Bacteroidetes	Bacteroidia	Bacteroidales	Prevotellaceae	Prevotella	Prevotella_copri
Seq_155	0.3125	0.583882420770365	0.3125	1	1	1	0.8125	1	0.422678074170635	1	0.361310428526179	1	0.855132140584706	1	0.361310428526179	0.583882420770365	0.855132140584706	0.201242620957724	0.855132140584706	1	0.583882420770365	Firmicutes	Clostridia	Clostridiales	Lachnospiraceae	Coprococcus	Coprococcus_catus
Seq_159	1	1	1	1	1	1	1	1	1	1	1	1	1	1	1	1	1	1	1	1	1	Firmicutes	Bacilli	Lactobacillales	Aerococcaceae	Abiotrophia	Abiotrophia_defectiva
Seq_160	1	1	1	1	1	1	1	1	1	1	1	1	0.371093369522698	0.789268026134281	1	0.371093369522698	0.422678074170635	0.789268026134281	0.371093369522698	0.371093369522698	0.371093369522698	Firmicutes	Erysipelotrichia	Erysipelotrichales	Erysipelotrichaceae	Clostridium_XVIII	Clostridium_ramosum
Seq_161	0.18144920772142	1	0.371093369522698	1	0.371093369522698	1	0.789268026134281	0.18144920772142	0.789268026134281	0.18144920772142	0.18144920772142	0.371093369522698	1	0.371093369522698	0.371093369522698	0.371093369522698	1	1	0.371093369522698	1	1	Proteobacteria	Betaproteobacteria	Burkholderiales	Sutterellaceae	Parasutterella	Parasutterella_excrementihominis
Seq_162	1	1	1	1	1	1	1	1	1	1	1	1	1	1	1	1	1	1	1	1	1	Firmicutes	Clostridia	Clostridiales	Lachnospiraceae	Clostridium_XlVa	unclassified
Seq_163	1	1	1	1	1	1	1	1	1	1	1	1	1	1	1	1	1	1	1	1	1	Proteobacteria	Gammaproteobacteria	Enterobacteriales	Enterobacteriaceae	Klebsiella	unclassified
Seq_167	1	1	1	1	1	1	1	1	1	1	1	1	1	1	1	1	1	1	1	1	1	Firmicutes	Clostridia	Clostridiales	Lachnospiraceae	Ruminococcus2	Ruminococcus_lactaris
Seq_168	1	1	1	1	1	1	1	1	1	1	1	1	1	1	1	1	1	1	1	1	1	Firmicutes	Clostridia	Clostridiales	Lachnospiraceae	Ruminococcus2	Ruminococcus_torques
Seq_174	1	1	1	1	1	1	1	1	1	1	1	1	1	1	1	1	1	1	1	1	1	Bacteroidetes	Bacteroidia	Bacteroidales	Bacteroidaceae	Bacteroides	unclassified
Seq_175	1	0.371093369522698	1	0.371093369522698	0.371093369522698	0.371093369522698	1	0.371093369522698	0.371093369522698	0.371093369522698	0.371093369522698	1	1	1	1	0.371093369522698	0.371093369522698	0.371093369522698	0.371093369522698	1	0.371093369522698	Firmicutes	Clostridia	Clostridiales	Lachnospiraceae	unclassified	unclassified
Seq_177	0.18144920772142	0.422678074170635	1	0.422678074170635	0.789268026134281	1	0.371093369522698	1	0.371093369522698	0.371093369522698	0.18144920772142	0.371093369522698	0.371093369522698	1	0.789268026134281	1	1	1	0.371093369522698	0.18144920772142	0.789268026134281	Firmicutes	Clostridia	Clostridiales	Ruminococcaceae	unclassified	unclassified
Seq_179	0.371093369522698	0.371093369522698	1	0.371093369522698	1	1	0.371093369522698	1	1	0.371093369522698	0.371093369522698	1	1	0.371093369522698	0.371093369522698	1	0.371093369522698	0.371093369522698	0.371093369522698	0.371093369522698	1	Proteobacteria	Deltaproteobacteria	Desulfovibrionales	Desulfovibrionaceae	Bilophila	Bilophila_wadsworthia
Seq_183	1	1	1	1	1	1	1	1	1	1	1	1	1	1	1	1	1	1	1	1	1	Firmicutes	Clostridia	Clostridiales	unclassified	unclassified	unclassified
Seq_185	1	1	1	1	1	0.371093369522698	1	0.371093369522698	1	0.371093369522698	0.371093369522698	0.371093369522698	1	0.371093369522698	0.371093369522698	0.371093369522698	0.371093369522698	0.371093369522698	0.371093369522698	0.371093369522698	0.371093369522698	Firmicutes	Clostridia	Clostridiales	Ruminococcaceae	unclassified	unclassified
Seq_186	1	1	1	1	1	1	1	1	1	1	1	1	1	1	1	1	1	1	1	1	1	Firmicutes	Clostridia	Clostridiales	unclassified	unclassified	unclassified
Seq_187	0.371093369522698	1	1	0.371093369522698	0.371093369522698	0.371093369522698	1	1	0.371093369522698	0.371093369522698	0.371093369522698	1	1	1	1	1	1	1	1	1	1	Firmicutes	Bacilli	Lactobacillales	Streptococcaceae	Lactococcus	unclassified
Seq_189	0.789268026134281	0.422678074170635	0.789268026134281	0.789268026134281	0.789268026134281	1	0.789268026134281	0.422678074170635	1	0.18144920772142	0.789268026134281	1	0.422678074170635	0.789268026134281	0.789268026134281	1	0.422678074170635	0.422678074170635	1	0.789268026134281	0.789268026134281	Bacteroidetes	Bacteroidia	Bacteroidales	Rikenellaceae	Alistipes	Alistipes_shahii
Seq_190	1	1	1	1	1	1	1	1	1	1	1	1	1	1	1	1	1	1	1	1	1	Firmicutes	Bacilli	Bacillales	Bacillales_Incertae_Sedis_XI	Gemella	Gemella_sanguinis
Seq_191	1	1	1	1	1	1	1	1	1	1	1	1	1	1	1	1	1	1	1	1	1	unclassified	unclassified	unclassified	unclassified	unclassified	unclassified
Seq_192	1	1	1	1	1	1	1	1	1	1	1	1	1	1	1	1	1	1	1	1	1	Firmicutes	Clostridia	Clostridiales	Lachnospiraceae	unclassified	unclassified
Seq_194	1	1	1	1	1	1	1	1	1	1	1	1	1	1	1	1	1	1	1	1	1	Proteobacteria	Gammaproteobacteria	Enterobacteriales	Enterobacteriaceae	Klebsiella	unclassified
Seq_195	1	1	1	1	1	1	1	1	1	1	1	1	1	1	1	1	1	1	1	1	1	Firmicutes	Clostridia	Clostridiales	Lachnospiraceae	unclassified	unclassified
Seq_196	1	1	1	1	1	1	1	1	1	1	1	1	1	1	1	1	1	1	1	1	1	Firmicutes	Clostridia	Clostridiales	Lachnospiraceae	unclassified	unclassified
Seq_198	1	1	1	1	1	1	1	1	1	1	1	1	1	1	1	1	1	1	1	1	1	Firmicutes	Clostridia	Clostridiales	Ruminococcaceae	unclassified	unclassified
Seq_200	1	1	0.422678074170635	1	1	1	1	0.422678074170635	1	1	1	0.18144920772142	1	1	1	0.422678074170635	0.18144920772142	0.422678074170635	1	1	1	Firmicutes	Clostridia	Clostridiales	Lachnospiraceae	Ruminococcus2	unclassified
Seq_201	0.18144920772142	0.371093369522698	0.422678074170635	0.371093369522698	0.422678074170635	1	0.422678074170635	1	0.18144920772142	0.422678074170635	0.18144920772142	0.789268026134281	0.371093369522698	0.422678074170635	0.371093369522698	0.789268026134281	1	0.422678074170635	0.789268026134281	1	1	Bacteroidetes	Bacteroidia	Bacteroidales	Prevotellaceae	Prevotella	Prevotella_copri
Seq_202	1	1	1	1	1	1	1	1	1	1	1	1	1	1	1	1	1	1	1	1	1	Proteobacteria	Epsilonproteobacteria	Campylobacterales	Campylobacteraceae	Campylobacter	Campylobacter_concisus
Seq_203	1	1	1	1	1	1	1	1	1	1	1	1	1	1	1	1	1	1	1	1	1	Fusobacteria	Fusobacteriia	Fusobacteriales	Fusobacteriaceae	Fusobacterium	Fusobacterium_nucleatum
Seq_207	0.789268026134281	1	1	1	1	1	0.789268026134281	0.789268026134281	0.371093369522698	0.789268026134281	1	1	1	1	1	1	1	1	1	1	1	Firmicutes	Clostridia	Clostridiales	Lachnospiraceae	unclassified	unclassified
Seq_208	1	1	1	1	1	1	1	1	1	1	1	1	1	1	1	1	1	1	1	1	1	Fusobacteria	Fusobacteriia	Fusobacteriales	Leptotrichiaceae	Leptotrichia	Leptotrichia_hongkongensis
Seq_212	1	0.371093369522698	1	1	1	1	0.371093369522698	1	1	1	1	1	0.371093369522698	0.371093369522698	0.371093369522698	1	1	1	1	1	1	Firmicutes	Clostridia	Clostridiales	unclassified	unclassified	unclassified
Seq_213	1	1	1	1	1	1	1	1	1	1	1	1	1	1	1	1	1	1	1	1	1	Fusobacteria	Fusobacteriia	Fusobacteriales	Fusobacteriaceae	Fusobacterium	Fusobacterium_nucleatum
Seq_214	1	1	1	1	1	1	1	1	1	1	1	1	1	1	1	1	1	1	1	1	1	Bacteroidetes	Bacteroidia	Bacteroidales	Bacteroidaceae	Bacteroides	Bacteroides_cellulosilyticus
Seq_215	1	1	1	1	1	1	1	1	1	1	1	1	1	1	1	1	1	1	1	1	1	Firmicutes	Bacilli	Lactobacillales	Streptococcaceae	Streptococcus	unclassified
Seq_216	1	1	1	1	1	1	1	1	1	1	1	1	1	1	1	1	1	1	1	1	1	Firmicutes	Bacilli	Lactobacillales	Streptococcaceae	Streptococcus	unclassified
Seq_218	1	1	1	1	1	1	1	1	1	1	1	1	1	1	1	1	1	1	1	1	1	Firmicutes	Negativicutes	Selenomonadales	Veillonellaceae	Veillonella	Veillonella_rogosae
Seq_219	1	1	1	1	1	1	1	1	1	1	1	1	1	1	1	1	1	1	1	1	1	Tenericutes	Mollicutes	Anaeroplasmatales	Anaeroplasmataceae	Asteroleplasma	unclassified
Seq_220	0.371093369522698	0.371093369522698	0.371093369522698	0.371093369522698	0.371093369522698	0.371093369522698	0.371093369522698	1	1	1	0.371093369522698	0.371093369522698	0.371093369522698	0.371093369522698	1	1	1	0.371093369522698	1	0.371093369522698	1	Firmicutes	Clostridia	Clostridiales	Lachnospiraceae	Coprococcus	Coprococcus_eutactus
Seq_222	1	1	1	1	1	1	1	1	1	1	1	1	1	1	1	1	1	1	1	1	1	Firmicutes	Clostridia	Clostridiales	Ruminococcaceae	Clostridium_IV	unclassified
Seq_223	1	1	1	1	1	1	1	1	1	1	1	1	1	1	1	1	1	1	1	1	1	Firmicutes	Clostridia	Clostridiales	Lachnospiraceae	Clostridium_XlVa	Clostridium_lavalense
Seq_224	0.583882420770365	0.201242620957724	0.583882420770365	0.201242620957724	0.100348246462291	0.583882420770365	0.855132140584706	1	0.855132140584706	0.855132140584706	0.583882420770365	0.855132140584706	0.855132140584706	1	0.100348246462291	1	0.583882420770365	0.855132140584706	0.855132140584706	0.100348246462291	0.100348246462291	Firmicutes	Clostridia	Clostridiales	Lachnospiraceae	Lachnospira	Eubacterium_eligens
Seq_225	0.422678074170635	1	0.422678074170635	1	0.100348246462291	0.18144920772142	0.789268026134281	0.789268026134281	0.18144920772142	0.100348246462291	0.855132140584706	1	0.371093369522698	0.201242620957724	0.855132140584706	0.18144920772142	0.100348246462291	0.855132140584706	0.100348246462291	0.201242620957724	0.100348246462291	Firmicutes	Clostridia	Clostridiales	Lachnospiraceae	Clostridium_XlVa	unclassified
Seq_226	0.583882420770365	0.625	0.8125	0.855132140584706	0.855132140584706	1	0.625	0.201242620957724	1	1	0.361310428526179	0.625	0.8125	0.8125	0.8125	1	1	0.625	0.855132140584706	0.855132140584706	0.855132140584706	Firmicutes	Clostridia	Clostridiales	Ruminococcaceae	Clostridium_IV	unclassified
Seq_228	1	1	0.371093369522698	1	1	1	1	1	1	1	1	1	1	1	1	0.371093369522698	1	0.371093369522698	1	1	1	Bacteroidetes	Bacteroidia	Bacteroidales	Porphyromonadaceae	Barnesiella	Barnesiella_intestinihominis
Seq_229	1	1	1	1	1	1	1	1	1	1	1	1	1	1	1	1	1	1	1	1	1	Firmicutes	Bacilli	Lactobacillales	Streptococcaceae	Streptococcus	unclassified
Seq_230	1	1	1	1	1	1	1	1	1	1	1	1	1	1	1	1	1	1	1	1	1	Firmicutes	Bacilli	Lactobacillales	Streptococcaceae	Streptococcus	unclassified
Seq_232	1	0.371093369522698	0.371093369522698	1	1	1	0.371093369522698	0.371093369522698	1	1	1	1	0.371093369522698	0.371093369522698	1	1	0.371093369522698	1	1	1	1	Actinobacteria	Actinobacteria	Bifidobacteriales	Bifidobacteriaceae	Bifidobacterium	unclassified
Seq_233	0.371093369522698	0.18144920772142	0.18144920772142	1	1	0.371093369522698	1	0.18144920772142	0.371093369522698	1	1	0.583882420770365	0.18144920772142	1	0.18144920772142	0.18144920772142	0.18144920772142	0.18144920772142	1	0.371093369522698	1	Firmicutes	unclassified	unclassified	unclassified	unclassified	unclassified
Seq_236	1	1	1	1	1	1	1	1	1	1	1	1	1	1	1	1	1	1	1	1	1	Firmicutes	Negativicutes	Selenomonadales	Veillonellaceae	Veillonella	Veillonella_parvula
Seq_238	1	1	1	1	1	1	1	1	1	1	1	1	1	1	1	1	1	1	1	1	1	Bacteroidetes	Bacteroidia	Bacteroidales	Prevotellaceae	Alloprevotella	Alloprevotella_rava
Seq_239	0.789268026134281	0.422678074170635	1	1	0.18144920772142	0.422678074170635	0.371093369522698	1	1	0.789268026134281	0.789268026134281	1	1	0.18144920772142	0.371093369522698	1	0.789268026134281	1	0.18144920772142	0.371093369522698	1	Firmicutes	Clostridia	Clostridiales	Lachnospiraceae	unclassified	unclassified
Seq_240	1	1	1	1	1	1	1	1	0.371093369522698	1	1	1	1	1	1	0.371093369522698	1	1	0.371093369522698	0.371093369522698	1	Fusobacteria	Fusobacteriia	Fusobacteriales	Fusobacteriaceae	Fusobacterium	Fusobacterium_nucleatum
Seq_241	1	0.371093369522698	1	1	0.371093369522698	1	0.371093369522698	1	1	0.371093369522698	1	1	0.371093369522698	0.789268026134281	0.789268026134281	1	1	1	0.371093369522698	1	1	Firmicutes	Clostridia	Clostridiales	Lachnospiraceae	Clostridium_XlVa	unclassified
Seq_242	1	1	1	1	1	1	0.371093369522698	1	1	1	0.371093369522698	1	1	1	1	1	1	1	0.371093369522698	0.371093369522698	0.371093369522698	Firmicutes	Clostridia	Clostridiales	Lachnospiraceae	Clostridium_XlVb	unclassified
Seq_243	1	1	1	1	1	1	1	1	1	1	1	1	1	1	1	1	1	1	1	1	1	Bacteroidetes	Bacteroidia	Bacteroidales	Bacteroidaceae	Bacteroides	unclassified
Seq_244	1	1	1	1	1	1	1	1	1	1	1	1	1	1	1	1	1	1	1	1	1	Firmicutes	Negativicutes	Selenomonadales	Acidaminococcaceae	Succiniclasticum	Succiniclasticum_ruminis
Seq_246	1	1	1	1	1	1	1	1	1	1	1	1	1	1	1	1	1	1	1	1	1	Proteobacteria	Gammaproteobacteria	Enterobacteriales	Enterobacteriaceae	Escherichia/Shigella	unclassified
Seq_247	1	1	1	1	1	1	1	1	1	1	1	1	1	1	1	1	1	1	1	1	1	Fusobacteria	Fusobacteriia	Fusobacteriales	Fusobacteriaceae	Fusobacterium	Fusobacterium_nucleatum
Seq_248	1	1	1	1	1	1	1	1	1	1	1	1	1	1	1	1	1	1	1	1	1	Bacteroidetes	Bacteroidia	Bacteroidales	Prevotellaceae	Prevotella	Prevotella_copri
Seq_249	1	1	1	1	1	1	1	1	1	1	1	1	1	1	1	1	1	1	1	1	1	Firmicutes	Clostridia	Clostridiales	Lachnospiraceae	Roseburia	unclassified
Seq_250	0.371093369522698	1	1	0.371093369522698	0.371093369522698	1	1	1	1	1	1	1	1	1	1	1	1	1	1	1	1	Firmicutes	unclassified	unclassified	unclassified	unclassified	unclassified
Seq_251	0.371093369522698	1	0.371093369522698	1	0.371093369522698	1	1	1	1	0.371093369522698	1	0.371093369522698	1	0.371093369522698	1	0.371093369522698	0.371093369522698	1	0.371093369522698	1	0.371093369522698	Bacteroidetes	Bacteroidia	Bacteroidales	Bacteroidaceae	Bacteroides	Bacteroides_ovatus
Seq_252	1	1	1	1	1	1	1	1	1	1	1	1	1	1	1	1	1	1	1	1	1	Firmicutes	Clostridia	Clostridiales	Lachnospiraceae	Lachnospira	Eubacterium_eligens
Seq_253	0.18144920772142	0.361310428526179	0.18144920772142	0.422678074170635	0.855132140584706	0.18144920772142	0.201242620957724	0.18144920772142	0.18144920772142	0.201242620957724	0.18144920772142	0.361310428526179	0.855132140584706	0.18144920772142	0.361310428526179	0.18144920772142	1	0.422678074170635	0.583882420770365	0.18144920772142	0.855132140584706	Bacteroidetes	Bacteroidia	Bacteroidales	Porphyromonadaceae	Parabacteroides	Parabacteroides_distasonis
Seq_255	0.789268026134281	0.422678074170635	0.422678074170635	1	0.18144920772142	0.422678074170635	1	0.789268026134281	0.422678074170635	0.371093369522698	0.789268026134281	0.789268026134281	0.18144920772142	0.422678074170635	1	0.18144920772142	1	0.789268026134281	0.18144920772142	0.18144920772142	0.422678074170635	Firmicutes	Clostridia	Clostridiales	Lachnospiraceae	unclassified	unclassified
Seq_258	1	1	1	1	1	1	0.371093369522698	1	1	1	1	0.371093369522698	0.371093369522698	0.371093369522698	1	1	1	1	0.371093369522698	1	1	Firmicutes	Clostridia	Clostridiales	Clostridiaceae_1	Clostridium_sensu_stricto	Clostridium_paraputrificum
Seq_259	1	1	1	1	1	1	0.371093369522698	0.371093369522698	1	1	1	1	1	1	0.371093369522698	1	1	0.371093369522698	1	1	1	Firmicutes	Clostridia	Clostridiales	Ruminococcaceae	Ruminococcus	Ruminococcus_albus
Seq_260	1	1	1	1	1	1	1	1	1	1	1	1	1	1	1	1	1	1	1	1	1	Firmicutes	Clostridia	Clostridiales	Ruminococcaceae	Ruminococcus	Ruminococcus_bromii
Seq_261	0.371093369522698	0.371093369522698	0.371093369522698	0.371093369522698	1	0.371093369522698	1	1	0.371093369522698	1	0.371093369522698	0.371093369522698	1	1	1	1	1	1	1	0.371093369522698	1	Firmicutes	unclassified	unclassified	unclassified	unclassified	unclassified
Seq_262	1	0.18144920772142	0.422678074170635	0.422678074170635	0.100348246462291	0.422678074170635	1	0.371093369522698	1	0.583882420770365	0.789268026134281	1	0.789268026134281	1	1	0.371093369522698	1	1	0.855132140584706	0.422678074170635	1	Firmicutes	Clostridia	Clostridiales	Ruminococcaceae	unclassified	unclassified
Seq_264	1	1	1	1	1	1	1	1	1	1	1	1	1	1	1	1	1	1	1	1	1	Bacteroidetes	Bacteroidia	Bacteroidales	Bacteroidaceae	Bacteroides	Bacteroides_eggerthii
Seq_265	0.371093369522698	1	1	0.371093369522698	0.371093369522698	1	0.371093369522698	1	0.371093369522698	0.371093369522698	1	1	1	1	1	1	1	0.371093369522698	0.371093369522698	1	1	Bacteroidetes	Bacteroidia	Bacteroidales	Prevotellaceae	Prevotella	Prevotella_copri
Seq_268	1	1	1	1	1	1	1	1	1	1	1	1	1	1	1	1	1	1	1	1	1	Firmicutes	Clostridia	Clostridiales	Lachnospiraceae	Roseburia	Roseburia_hominis
Seq_269	1	0.789268026134281	0.371093369522698	1	1	0.789268026134281	1	1	1	1	1	0.789268026134281	1	0.789268026134281	1	1	0.371093369522698	0.422678074170635	1	1	0.422678074170635	Firmicutes	Clostridia	Clostridiales	Peptostreptococcaceae	Clostridium_XI	Clostridium_glycolicum
Seq_270	1	1	1	0.422678074170635	0.371093369522698	0.371093369522698	1	1	1	1	1	1	1	1	1	0.422678074170635	0.371093369522698	0.371093369522698	0.371093369522698	1	1	Firmicutes	Clostridia	Clostridiales	Ruminococcaceae	unclassified	unclassified
Seq_271	1	1	1	1	1	1	1	1	1	1	1	1	1	1	1	1	1	1	1	1	1	Firmicutes	Bacilli	Lactobacillales	Lactobacillaceae	Lactobacillus	unclassified
Seq_272	1	1	1	1	1	1	1	1	1	1	1	1	1	1	1	1	1	1	1	1	1	Firmicutes	Clostridia	Clostridiales	Lachnospiraceae	unclassified	unclassified
Seq_273	0.789268026134281	1	0.422678074170635	1	1	1	1	0.422678074170635	1	1	1	0.18144920772142	0.789268026134281	0.789268026134281	0.789268026134281	1	1	0.789268026134281	0.789268026134281	0.789268026134281	0.789268026134281	Firmicutes	Clostridia	Clostridiales	Ruminococcaceae	unclassified	unclassified
Seq_274	1	1	1	1	1	1	1	1	0.789268026134281	0.18144920772142	0.18144920772142	1	0.371093369522698	0.18144920772142	0.18144920772142	1	0.18144920772142	0.422678074170635	0.18144920772142	0.18144920772142	1	Actinobacteria	Actinobacteria	Bifidobacteriales	Bifidobacteriaceae	Bifidobacterium	Bifidobacterium_longum
Seq_276	0.4375	0.8125	1	0.789268026134281	1	0.583882420770365	0.125	0.625	0.0625	0.0625	0.1875	1	0.8125	1	1	0.855132140584706	1	0.583882420770365	0.625	0.583882420770365	0.8125	Bacteroidetes	Bacteroidia	Bacteroidales	Porphyromonadaceae	Odoribacter	Odoribacter_splanchnicus
Seq_277	1	1	1	1	1	1	1	1	1	1	1	1	1	1	1	1	1	1	1	1	1	Bacteroidetes	Bacteroidia	Bacteroidales	Porphyromonadaceae	Parabacteroides	unclassified
Seq_278	0.371093369522698	1	0.371093369522698	1	1	1	1	1	1	1	1	1	1	1	1	1	1	1	1	1	1	Firmicutes	Clostridia	Clostridiales	Lachnospiraceae	unclassified	unclassified
Seq_279	0.371093369522698	1	1	1	0.371093369522698	0.18144920772142	0.371093369522698	1	1	0.371093369522698	0.789268026134281	1	1	0.371093369522698	0.422678074170635	1	1	1	1	0.789268026134281	0.18144920772142	unclassified	unclassified	unclassified	unclassified	unclassified	unclassified
Seq_280	1	1	1	1	1	1	1	1	1	1	1	1	1	1	1	1	1	1	1	1	1	Firmicutes	Clostridia	Clostridiales	Lachnospiraceae	Clostridium_XlVa	Clostridium_symbiosum
Seq_282	1	1	0.371093369522698	0.371093369522698	1	1	1	0.371093369522698	1	1	1	0.371093369522698	1	1	1	1	1	1	1	1	1	Firmicutes	Clostridia	Clostridiales	Ruminococcaceae	Oscillibacter	Oscillibacter_valericigenes
Seq_285	1	1	1	1	1	1	1	1	1	1	1	1	1	1	1	1	1	1	1	1	1	Bacteroidetes	Bacteroidia	Bacteroidales	Porphyromonadaceae	Barnesiella	Barnesiella_intestinihominis
Seq_287	1	0.789268026134281	1	0.371093369522698	0.789268026134281	0.371093369522698	1	1	1	1	1	1	1	0.422678074170635	1	1	1	1	1	1	1	Firmicutes	Bacilli	Bacillales	Bacillales_Incertae_Sedis_XI	Gemella	Gemella_morbillorum
Seq_291	1	1	1	1	1	1	1	1	1	1	1	1	1	1	1	1	1	1	1	1	1	Firmicutes	Clostridia	Clostridiales	Lachnospiraceae	Coprococcus	Coprococcus_eutactus
Seq_292	1	0.371093369522698	1	1	0.371093369522698	1	0.371093369522698	1	1	0.371093369522698	1	0.789268026134281	0.371093369522698	0.371093369522698	0.371093369522698	1	0.422678074170635	1	0.371093369522698	1	0.371093369522698	Firmicutes	unclassified	unclassified	unclassified	unclassified	unclassified
Seq_293	1	1	1	1	1	1	1	1	1	1	1	1	1	1	1	1	1	1	1	1	1	Firmicutes	Clostridia	Clostridiales	Ruminococcaceae	unclassified	unclassified
Seq_294	0.371093369522698	1	0.371093369522698	1	1	0.371093369522698	0.371093369522698	1	0.371093369522698	1	0.371093369522698	1	0.371093369522698	1	1	1	1	1	1	1	1	Firmicutes	Clostridia	Clostridiales	Ruminococcaceae	unclassified	unclassified
Seq_295	1	1	1	1	1	1	1	1	1	1	1	1	1	1	1	1	1	1	1	1	1	Firmicutes	Clostridia	Clostridiales	unclassified	unclassified	unclassified
Seq_296	1	1	1	1	1	1	1	1	1	1	1	1	1	1	1	1	1	1	1	1	1	Firmicutes	Clostridia	Clostridiales	Ruminococcaceae	Ruminococcus	unclassified
Seq_299	0.371093369522698	0.371093369522698	0.371093369522698	1	0.371093369522698	1	0.789268026134281	0.422678074170635	0.371093369522698	0.422678074170635	1	0.371093369522698	1	1	1	1	0.371093369522698	1	0.371093369522698	1	0.371093369522698	Firmicutes	unclassified	unclassified	unclassified	unclassified	unclassified
Seq_303	1	0.371093369522698	1	1	0.371093369522698	1	0.371093369522698	1	1	0.371093369522698	1	0.371093369522698	0.371093369522698	1	1	1	0.371093369522698	1	0.371093369522698	1	1	Proteobacteria	Gammaproteobacteria	Enterobacteriales	Enterobacteriaceae	unclassified	unclassified
Seq_305	1	1	0.371093369522698	0.371093369522698	1	0.371093369522698	1	1	1	1	1	1	1	1	1	1	0.371093369522698	1	0.371093369522698	1	0.371093369522698	Bacteroidetes	Bacteroidia	Bacteroidales	Bacteroidaceae	Bacteroides	Bacteroides_stercoris
Seq_306	1	1	1	1	1	1	1	1	1	1	1	1	1	1	1	1	1	1	1	1	1	Candidatus_Saccharibacteria	unclassified	unclassified	unclassified	unclassified	unclassified
Seq_307	1	1	1	1	1	1	1	1	1	1	1	1	1	1	1	1	1	1	1	1	1	Bacteroidetes	Bacteroidia	Bacteroidales	Prevotellaceae	Prevotella	Prevotella_copri
Seq_308	1	1	1	1	0.789268026134281	1	1	1	1	0.789268026134281	1	1	0.789268026134281	0.789268026134281	0.371093369522698	1	1	1	0.18144920772142	0.789268026134281	0.18144920772142	Firmicutes	Clostridia	Clostridiales	Ruminococcaceae	Clostridium_IV	Eubacterium_siraeum
Seq_309	1	1	1	1	1	1	1	1	1	1	1	1	1	1	1	1	1	1	1	1	1	Firmicutes	Clostridia	Clostridiales	Ruminococcaceae	Butyricicoccus	Eubacterium_desmolans
Seq_310	1	1	1	0.371093369522698	1	1	1	1	1	1	1	1	1	1	1	1	1	1	1	1	1	Firmicutes	Clostridia	Clostridiales	Ruminococcaceae	Oscillibacter	Oscillibacter_valericigenes
Seq_315	1	1	0.422678074170635	1	0.18144920772142	0.422678074170635	1	1	1	0.18144920772142	0.18144920772142	1	0.371093369522698	0.18144920772142	0.18144920772142	0.789268026134281	0.18144920772142	0.18144920772142	0.18144920772142	0.18144920772142	0.422678074170635	Proteobacteria	Gammaproteobacteria	Enterobacteriales	Enterobacteriaceae	Escherichia/Shigella	unclassified
Seq_316	1	1	1	1	1	1	1	1	1	1	1	1	1	1	1	1	1	1	1	1	1	Firmicutes	Clostridia	Clostridiales	Ruminococcaceae	Faecalibacterium	Faecalibacterium_prausnitzii
Seq_320	1	1	1	1	1	1	1	1	1	1	1	1	1	1	1	1	1	1	1	1	1	Firmicutes	Clostridia	Clostridiales	Ruminococcaceae	Clostridium_IV	Clostridium_leptum
Seq_322	1	1	1	1	0.371093369522698	1	1	1	1	0.371093369522698	1	1	1	0.371093369522698	1	1	0.371093369522698	1	0.371093369522698	1	0.371093369522698	Bacteroidetes	unclassified	unclassified	unclassified	unclassified	unclassified
Seq_323	1	1	1	1	1	1	1	1	1	1	1	1	1	1	1	1	1	1	1	1	1	Bacteroidetes	Bacteroidia	Bacteroidales	Prevotellaceae	Alloprevotella	Alloprevotella_rava
Seq_324	1	1	1	1	1	1	1	1	1	1	1	1	1	1	1	1	1	1	1	1	1	Proteobacteria	Betaproteobacteria	Burkholderiales	Sutterellaceae	Parasutterella	Parasutterella_excrementihominis
Seq_325	1	1	1	1	1	1	1	0.18144920772142	0.18144920772142	0.422678074170635	1	0.371093369522698	0.371093369522698	1	0.371093369522698	1	1	0.371093369522698	0.371093369522698	1	1	Bacteroidetes	Bacteroidia	Bacteroidales	Porphyromonadaceae	Parabacteroides	Parabacteroides_goldsteinii
Seq_327	1	1	1	0.371093369522698	0.371093369522698	0.371093369522698	1	1	1	1	1	1	1	1	1	1	1	1	0.371093369522698	1	0.371093369522698	Bacteroidetes	Bacteroidia	Bacteroidales	Prevotellaceae	Prevotella	Prevotella_copri
Seq_329	1	1	1	1	1	1	1	1	1	1	0.371093369522698	1	1	1	0.371093369522698	1	1	0.371093369522698	1	0.371093369522698	0.371093369522698	Firmicutes	Clostridia	Clostridiales	Ruminococcaceae	Flavonifractor	Flavonifractor_plautii
Seq_333	1	1	1	1	1	1	1	1	1	1	1	1	1	1	1	1	1	1	1	1	1	Firmicutes	Clostridia	Clostridiales	Lachnospiraceae	unclassified	unclassified
Seq_334	1	1	1	1	0.371093369522698	1	1	1	1	0.371093369522698	1	1	1	0.371093369522698	1	1	0.371093369522698	1	0.371093369522698	1	0.422678074170635	Firmicutes	Clostridia	Clostridiales	Lachnospiraceae	Clostridium_XlVa	unclassified
Seq_336	1	1	1	1	1	1	1	1	1	1	1	1	1	1	1	1	1	1	1	1	1	Proteobacteria	Betaproteobacteria	Burkholderiales	Sutterellaceae	Sutterella	Sutterella_wadsworthensis
Seq_337	1	1	0.789268026134281	0.371093369522698	1	1	0.371093369522698	0.789268026134281	1	1	0.371093369522698	1	0.371093369522698	1	0.371093369522698	0.422678074170635	0.789268026134281	0.18144920772142	0.371093369522698	1	0.371093369522698	Firmicutes	Clostridia	Clostridiales	unclassified	unclassified	unclassified
Seq_339	1	1	1	1	1	1	1	1	1	1	1	1	1	1	1	1	1	1	1	1	1	Firmicutes	Negativicutes	Selenomonadales	Veillonellaceae	Megasphaera	unclassified
Seq_340	1	1	1	1	1	1	1	1	1	1	1	1	1	1	1	1	1	1	1	1	1	Proteobacteria	Deltaproteobacteria	Desulfovibrionales	Desulfovibrionaceae	unclassified	unclassified
Seq_343	1	1	1	1	0.371093369522698	1	1	1	1	0.371093369522698	1	1	1	0.371093369522698	1	1	1	1	0.371093369522698	1	0.371093369522698	Euryarchaeota	Methanobacteria	Methanobacteriales	Methanobacteriaceae	Methanobrevibacter	Methanobrevibacter_smithii
Seq_345	1	1	0.371093369522698	0.371093369522698	0.371093369522698	1	1	1	1	0.371093369522698	1	0.371093369522698	1	0.371093369522698	0.371093369522698	0.371093369522698	0.371093369522698	0.371093369522698	1	1	0.371093369522698	Firmicutes	Clostridia	Clostridiales	Ruminococcaceae	unclassified	unclassified
Seq_349	1	0.422678074170635	0.371093369522698	1	0.371093369522698	0.371093369522698	0.422678074170635	0.371093369522698	1	0.371093369522698	0.371093369522698	0.789268026134281	0.422678074170635	0.18144920772142	0.422678074170635	0.371093369522698	1	1	0.371093369522698	0.371093369522698	0.371093369522698	Bacteroidetes	Bacteroidia	Bacteroidales	Rikenellaceae	Alistipes	Alistipes_finegoldii
Seq_356	0.201242620957724	0.583882420770365	0.583882420770365	1	0.583882420770365	0.583882420770365	0.855132140584706	1	0.855132140584706	1	1	0.855132140584706	1	0.583882420770365	0.855132140584706	1	0.855132140584706	0.583882420770365	0.583882420770365	0.855132140584706	0.855132140584706	Firmicutes	Clostridia	Clostridiales	Ruminococcaceae	unclassified	unclassified
Seq_361	1	1	1	1	1	1	1	1	1	1	1	1	1	1	1	1	1	1	1	1	1	Firmicutes	Negativicutes	Selenomonadales	Acidaminococcaceae	Phascolarctobacterium	Phascolarctobacterium_succinatutens
Seq_375	1	1	1	1	1	1	1	1	1	1	1	1	1	1	1	1	1	1	1	1	1	Firmicutes	Clostridia	Clostridiales	Lachnospiraceae	Blautia	unclassified
Seq_377	1	1	0.371093369522698	0.371093369522698	1	1	0.371093369522698	1	1	0.789268026134281	0.18144920772142	0.371093369522698	0.371093369522698	0.789268026134281	0.422678074170635	1	1	0.18144920772142	0.789268026134281	0.18144920772142	1	Bacteroidetes	Bacteroidia	Bacteroidales	Bacteroidaceae	Bacteroides	Bacteroides_ovatus
Seq_379	1	1	1	1	1	1	1	1	1	1	1	1	1	1	1	1	1	1	1	1	1	Fusobacteria	Fusobacteriia	Fusobacteriales	Fusobacteriaceae	Fusobacterium	Fusobacterium_nucleatum
Seq_381	1	1	1	1	1	1	1	1	1	1	1	1	1	1	1	1	1	1	1	1	1	Firmicutes	Erysipelotrichia	Erysipelotrichales	Erysipelotrichaceae	Catenibacterium	Catenibacterium_mitsuokai
Seq_389	1	1	1	1	1	1	1	1	1	1	1	1	1	1	1	1	1	1	1	1	1	Bacteroidetes	Bacteroidia	Bacteroidales	Bacteroidaceae	Bacteroides	unclassified
Seq_390	1	1	1	1	1	1	0.371093369522698	0.371093369522698	1	1	1	0.371093369522698	1	1	1	1	1	1	1	1	1	Firmicutes	Clostridia	Clostridiales	Ruminococcaceae	unclassified	unclassified
Seq_392	1	1	1	1	1	1	1	1	1	1	1	1	1	1	1	1	1	1	1	1	1	Firmicutes	Negativicutes	Selenomonadales	Veillonellaceae	Veillonella	Veillonella_dispar
Seq_393	0.371093369522698	0.371093369522698	0.371093369522698	0.371093369522698	0.371093369522698	0.371093369522698	1	0.371093369522698	1	1	1	1	1	1	1	0.371093369522698	0.371093369522698	1	1	1	1	Firmicutes	Clostridia	Clostridiales	Lachnospiraceae	Clostridium_XlVa	Clostridium_hathewayi
Seq_398	1	1	1	1	1	1	1	1	1	1	1	1	1	1	1	1	1	1	1	1	1	Firmicutes	Bacilli	Lactobacillales	Streptococcaceae	Streptococcus	Streptococcus_mutans
Seq_401	1	1	1	1	1	1	1	1	1	1	1	1	1	1	1	1	1	1	1	1	1	Firmicutes	Bacilli	Lactobacillales	Streptococcaceae	Streptococcus	unclassified
Seq_403	0.789268026134281	0.789268026134281	1	1	0.789268026134281	1	0.422678074170635	0.789268026134281	0.422678074170635	0.18144920772142	0.789268026134281	0.422678074170635	1	0.789268026134281	0.18144920772142	0.18144920772142	0.422678074170635	0.789268026134281	1	0.18144920772142	0.789268026134281	Firmicutes	Clostridia	Clostridiales	Ruminococcaceae	unclassified	unclassified
Seq_405	1	1	1	1	1	1	1	1	1	1	1	1	1	1	1	1	1	1	1	1	1	Proteobacteria	Betaproteobacteria	Burkholderiales	Sutterellaceae	Parasutterella	Parasutterella_excrementihominis
Seq_406	1	1	1	1	1	1	1	1	1	1	1	1	1	1	1	1	1	1	1	1	1	Firmicutes	Clostridia	Clostridiales	Lachnospiraceae	Anaerostipes	Anaerostipes_hadrus
Seq_407	1	1	1	1	1	1	1	1	1	1	1	1	1	1	1	1	1	1	1	1	1	Firmicutes	Clostridia	Clostridiales	Lachnospiraceae	Clostridium_XlVa	unclassified
Seq_408	1	1	1	1	1	1	1	1	1	1	1	1	1	1	1	1	1	1	1	1	1	Firmicutes	Clostridia	Clostridiales	Lachnospiraceae	unclassified	unclassified
Seq_409	1	1	1	1	1	1	1	1	1	1	1	1	1	1	1	1	1	1	1	1	1	Bacteroidetes	Bacteroidia	Bacteroidales	Prevotellaceae	Prevotella	Prevotella_copri
Seq_412	0.371093369522698	1	1	1	1	1	0.371093369522698	0.371093369522698	0.371093369522698	0.371093369522698	0.371093369522698	0.371093369522698	0.371093369522698	1	1	0.371093369522698	0.371093369522698	1	0.371093369522698	0.371093369522698	1	Bacteroidetes	Bacteroidia	Bacteroidales	Porphyromonadaceae	Odoribacter	Odoribacter_splanchnicus
Seq_413	1	1	1	1	1	1	1	1	1	1	1	1	1	1	1	1	1	1	1	1	1	Bacteroidetes	Bacteroidia	Bacteroidales	Bacteroidaceae	Bacteroides	Bacteroides_xylanisolvens
Seq_416	1	1	1	1	1	1	1	1	1	1	1	1	1	1	0.371093369522698	1	1	1	1	1	1	Proteobacteria	Betaproteobacteria	Neisseriales	Neisseriaceae	Eikenella	Eikenella_corrodens
Seq_417	1	1	1	1	1	1	1	1	1	1	1	1	1	1	1	1	1	1	1	1	1	Proteobacteria	Betaproteobacteria	Burkholderiales	Sutterellaceae	Sutterella	Sutterella_stercoricanis
Seq_418	1	1	1	1	1	1	1	1	1	1	1	1	1	1	1	1	1	1	1	1	1	Firmicutes	Negativicutes	Selenomonadales	Veillonellaceae	Megasphaera	unclassified
Seq_420	1	1	1	1	1	1	1	1	1	1	1	1	1	1	1	1	1	1	1	1	1	Firmicutes	Clostridia	Clostridiales	Lachnospiraceae	Clostridium_XlVa	unclassified
Seq_423	1	1	1	1	1	1	1	1	1	1	1	1	1	1	1	1	1	1	1	1	1	Fusobacteria	Fusobacteriia	Fusobacteriales	Fusobacteriaceae	Fusobacterium	Fusobacterium_nucleatum
Seq_429	1	1	1	1	1	1	1	1	1	1	1	1	1	1	1	1	1	1	1	1	1	Fusobacteria	Fusobacteriia	Fusobacteriales	Leptotrichiaceae	Leptotrichia	unclassified
Seq_431	1	1	1	1	1	1	1	1	1	1	1	1	1	1	1	1	1	1	1	1	1	Firmicutes	Clostridia	Clostridiales	Lachnospiraceae	Blautia	Blautia_luti
Seq_434	1	0.371093369522698	1	1	0.371093369522698	0.371093369522698	0.371093369522698	1	1	0.371093369522698	0.371093369522698	0.371093369522698	0.371093369522698	1	1	1	0.371093369522698	0.371093369522698	0.371093369522698	0.371093369522698	0.371093369522698	Firmicutes	Clostridia	Clostridiales	Ruminococcaceae	unclassified	unclassified
Seq_436	0.371093369522698	0.371093369522698	0.371093369522698	1	0.422678074170635	1	1	1	0.371093369522698	0.371093369522698	0.371093369522698	1	0.371093369522698	0.371093369522698	0.371093369522698	1	1	0.371093369522698	0.789268026134281	1	0.371093369522698	Firmicutes	Clostridia	Clostridiales	Clostridiales_Incertae_Sedis_XI	Parvimonas	Parvimonas_micra
Seq_441	1	1	0.371093369522698	1	1	1	0.371093369522698	0.371093369522698	1	1	1	0.789268026134281	0.371093369522698	1	0.371093369522698	0.371093369522698	0.789268026134281	0.371093369522698	1	1	1	Firmicutes	Clostridia	Clostridiales	Ruminococcaceae	unclassified	unclassified
Seq_442	1	0.371093369522698	0.371093369522698	0.371093369522698	0.422678074170635	0.371093369522698	0.371093369522698	0.371093369522698	0.371093369522698	0.422678074170635	0.371093369522698	0.371093369522698	0.371093369522698	1	0.371093369522698	1	0.18144920772142	0.371093369522698	0.18144920772142	0.371093369522698	0.422678074170635	Firmicutes	Clostridia	Clostridiales	Lachnospiraceae	unclassified	unclassified
Seq_444	1	1	1	1	1	1	1	1	1	1	1	1	1	1	1	1	1	1	1	1	1	Proteobacteria	Gammaproteobacteria	Pseudomonadales	Pseudomonadaceae	Pseudomonas	unclassified
Seq_448	1	1	1	1	1	1	1	1	1	1	1	1	1	1	1	1	1	1	1	1	1	Firmicutes	Clostridia	Clostridiales	Ruminococcaceae	Ruminococcus	Ruminococcus_albus
Seq_455	1	1	1	1	1	1	1	1	1	1	1	1	1	1	1	1	1	1	1	1	1	Firmicutes	Negativicutes	Selenomonadales	Acidaminococcaceae	Phascolarctobacterium	Phascolarctobacterium_succinatutens
Seq_456	1	1	1	1	1	1	1	1	1	1	1	1	1	1	1	1	1	1	1	1	1	Fusobacteria	Fusobacteriia	Fusobacteriales	Fusobacteriaceae	Fusobacterium	Fusobacterium_necrophorum
Seq_459	1	1	1	1	1	1	1	1	1	1	1	1	1	1	1	1	1	1	1	1	1	Firmicutes	Clostridia	Clostridiales	Lachnospiraceae	unclassified	unclassified
Seq_460	0.371093369522698	0.371093369522698	0.371093369522698	1	0.371093369522698	0.371093369522698	1	1	1	1	1	1	1	1	1	1	1	1	1	1	1	Firmicutes	Clostridia	Clostridiales	Ruminococcaceae	unclassified	unclassified
Seq_462	1	1	1	1	1	1	1	1	1	1	1	1	1	1	1	1	1	1	1	1	1	Firmicutes	Clostridia	Clostridiales	Lachnospiraceae	Roseburia	Eubacterium_rectale
Seq_467	1	1	1	1	1	1	1	1	1	1	1	1	1	1	1	1	1	1	1	1	1	Firmicutes	Erysipelotrichia	Erysipelotrichales	Erysipelotrichaceae	unclassified	unclassified
Seq_470	1	1	1	1	1	1	0.371093369522698	0.371093369522698	1	1	1	1	1	1	1	1	1	1	1	1	1	Bacteroidetes	Bacteroidia	Bacteroidales	Rikenellaceae	Alistipes	unclassified
Seq_471	1	0.371093369522698	1	1	1	0.371093369522698	0.371093369522698	1	1	0.371093369522698	0.371093369522698	0.371093369522698	0.371093369522698	0.371093369522698	1	1	1	0.371093369522698	0.371093369522698	0.371093369522698	0.371093369522698	Bacteroidetes	Bacteroidia	Bacteroidales	Prevotellaceae	Paraprevotella	Paraprevotella_clara
Seq_473	1	1	1	1	1	1	1	1	1	1	1	1	1	1	1	1	1	1	1	1	1	Actinobacteria	Actinobacteria	Coriobacteriales	Coriobacteriaceae	Collinsella	unclassified
Seq_475	1	1	1	1	1	1	1	1	1	1	1	0.371093369522698	1	1	1	1	0.371093369522698	1	1	1	1	Firmicutes	Clostridia	Clostridiales	Ruminococcaceae	Flavonifractor	unclassified
Seq_476	0.371093369522698	1	0.371093369522698	1	1	0.371093369522698	1	1	1	1	1	1	1	1	1	1	1	1	1	1	1	Firmicutes	Clostridia	Clostridiales	Ruminococcaceae	unclassified	unclassified
Seq_478	1	1	1	1	1	1	1	1	1	1	1	1	1	1	1	1	1	1	1	1	1	Firmicutes	Bacilli	Lactobacillales	Streptococcaceae	Streptococcus	unclassified
Seq_479	1	1	1	1	1	1	1	1	1	1	1	1	1	1	1	1	1	1	1	1	1	Bacteroidetes	Bacteroidia	Bacteroidales	Bacteroidaceae	Bacteroides	Bacteroides_ovatus
Seq_485	1	1	1	1	1	1	1	1	1	1	1	1	1	1	1	1	1	1	1	1	1	Firmicutes	Clostridia	Clostridiales	Lachnospiraceae	Coprococcus	Coprococcus_eutactus
Seq_486	0.371093369522698	0.371093369522698	0.371093369522698	0.371093369522698	0.371093369522698	0.371093369522698	0.371093369522698	1	1	1	0.371093369522698	0.371093369522698	0.371093369522698	0.371093369522698	1	1	1	0.371093369522698	1	0.371093369522698	0.371093369522698	Actinobacteria	Actinobacteria	Coriobacteriales	Coriobacteriaceae	Eggerthella	Eggerthella_lenta
Seq_491	1	1	1	1	1	1	1	1	1	1	1	1	1	1	1	1	1	1	1	1	1	Firmicutes	Negativicutes	Selenomonadales	Acidaminococcaceae	Phascolarctobacterium	Phascolarctobacterium_succinatutens
Seq_494	1	1	1	1	1	1	1	1	1	1	1	1	1	1	1	1	1	1	1	1	1	Firmicutes	Clostridia	Clostridiales	Ruminococcaceae	Butyricicoccus	Eubacterium_desmolans
Seq_495	1	1	1	1	1	1	1	1	1	1	1	1	1	1	1	1	1	1	1	1	1	Fusobacteria	Fusobacteriia	Fusobacteriales	Fusobacteriaceae	Fusobacterium	Fusobacterium_nucleatum
Seq_496	1	1	1	1	1	1	1	1	1	1	1	1	1	1	1	1	1	1	1	1	1	Bacteroidetes	unclassified	unclassified	unclassified	unclassified	unclassified
Seq_497	1	1	1	1	1	1	1	1	1	1	1	1	1	1	1	1	1	1	1	1	1	Firmicutes	Clostridia	Clostridiales	Ruminococcaceae	unclassified	unclassified
Seq_498	1	1	1	1	1	1	1	1	1	1	1	1	1	1	1	1	1	1	1	1	1	Firmicutes	Clostridia	Clostridiales	Lachnospiraceae	unclassified	unclassified
Seq_501	1	1	1	1	1	1	1	0.371093369522698	1	1	1	0.371093369522698	1	1	0.371093369522698	1	0.371093369522698	0.371093369522698	1	1	1	Bacteroidetes	Bacteroidia	Bacteroidales	Prevotellaceae	Prevotella	Prevotella_copri
Seq_505	1	1	1	1	1	1	1	1	1	1	1	1	1	1	1	1	1	1	1	1	1	Firmicutes	Clostridia	Clostridiales	Lachnospiraceae	Howardella	Howardella_ureilytica
Seq_509	1	1	1	1	1	1	1	1	1	1	1	1	1	1	1	1	1	1	1	1	1	Firmicutes	Clostridia	Clostridiales	Lachnospiraceae	Blautia	unclassified
Seq_511	1	1	1	1	1	1	1	1	1	1	1	1	1	1	1	1	1	1	1	1	1	Firmicutes	Erysipelotrichia	Erysipelotrichales	Erysipelotrichaceae	Turicibacter	Turicibacter_sanguinis
Seq_515	1	1	1	1	1	1	1	1	1	1	1	1	1	1	1	1	1	1	1	1	1	Fusobacteria	Fusobacteriia	Fusobacteriales	Fusobacteriaceae	Fusobacterium	Fusobacterium_nucleatum
Seq_516	0.371093369522698	1	0.371093369522698	1	1	0.371093369522698	0.371093369522698	0.371093369522698	0.371093369522698	0.371093369522698	1	0.371093369522698	1	0.371093369522698	0.371093369522698	1	0.371093369522698	1	1	1	0.371093369522698	Firmicutes	Erysipelotrichia	Erysipelotrichales	Erysipelotrichaceae	unclassified	unclassified
Seq_520	1	1	1	1	1	1	1	1	1	1	1	1	1	1	1	1	1	1	1	1	1	Bacteroidetes	Bacteroidia	Bacteroidales	Bacteroidaceae	Bacteroides	Bacteroides_nordii
Seq_522	1	1	1	1	1	0.371093369522698	1	1	0.371093369522698	1	0.371093369522698	1	1	1	1	1	1	1	1	0.371093369522698	0.371093369522698	Firmicutes	Clostridia	Clostridiales	Lachnospiraceae	unclassified	unclassified
Seq_525	1	1	1	1	1	1	1	1	1	1	1	1	1	1	1	1	1	1	1	1	1	Firmicutes	Bacilli	Lactobacillales	Streptococcaceae	Streptococcus	unclassified
Seq_526	1	1	1	1	1	1	1	1	1	1	1	1	1	1	1	1	1	1	1	1	1	Firmicutes	Clostridia	Clostridiales	Ruminococcaceae	Ruminococcus	Ruminococcus_callidus
Seq_530	1	1	1	1	1	1	1	1	1	1	1	1	1	1	1	1	1	1	1	1	1	Firmicutes	Clostridia	Clostridiales	Lachnospiraceae	unclassified	unclassified
Seq_531	1	1	1	1	1	1	1	1	1	1	1	1	1	1	1	1	1	1	1	1	1	Firmicutes	Clostridia	Clostridiales	Lachnospiraceae	Clostridium_XlVa	Clostridium_hathewayi
Seq_537	1	1	1	1	1	1	1	1	1	1	1	1	1	1	1	1	1	1	1	1	1	Firmicutes	Clostridia	Clostridiales	Lachnospiraceae	Clostridium_XlVa	unclassified
Seq_538	1	1	1	1	1	1	1	1	1	1	1	1	1	1	1	1	1	1	1	1	1	Actinobacteria	Actinobacteria	Coriobacteriales	Coriobacteriaceae	unclassified	unclassified
Seq_539	1	1	1	1	1	1	1	1	1	1	1	1	1	1	1	1	1	1	1	1	1	Firmicutes	Negativicutes	Selenomonadales	Veillonellaceae	unclassified	unclassified
Seq_544	1	1	1	1	1	1	1	1	1	1	1	1	1	1	1	1	1	1	1	1	1	Firmicutes	Clostridia	Clostridiales	Lachnospiraceae	unclassified	unclassified
Seq_550	1	1	1	1	1	1	1	1	1	1	1	1	1	1	1	1	1	1	1	1	1	Bacteroidetes	Bacteroidia	Bacteroidales	unclassified	unclassified	unclassified
Seq_558	1	1	1	1	1	1	1	1	1	1	1	1	1	1	1	1	1	1	1	1	1	Firmicutes	Clostridia	Clostridiales	Peptostreptococcaceae	Peptostreptococcus	Peptostreptococcus_stomatis
Seq_559	1	1	1	1	1	1	1	1	1	1	1	1	1	1	1	1	1	1	1	1	1	Bacteroidetes	Bacteroidia	Bacteroidales	Prevotellaceae	Prevotella	Prevotella_copri
Seq_571	1	1	1	1	1	1	1	1	1	1	1	1	1	1	1	1	1	1	1	1	1	Firmicutes	Clostridia	Clostridiales	Lachnospiraceae	Clostridium_XlVa	Eubacterium_contortum
Seq_574	1	1	0.371093369522698	0.371093369522698	0.371093369522698	1	0.371093369522698	0.371093369522698	0.371093369522698	0.371093369522698	1	0.422678074170635	0.371093369522698	0.422678074170635	1	0.789268026134281	0.371093369522698	0.371093369522698	1	1	0.371093369522698	Firmicutes	Clostridia	Clostridiales	Clostridiales_Incertae_Sedis_XI	Anaerococcus	Anaerococcus_vaginalis
Seq_575	1	1	1	1	1	1	1	1	1	1	1	1	1	1	1	1	1	1	1	1	1	Firmicutes	Clostridia	Clostridiales	Ruminococcaceae	Butyricicoccus	Eubacterium_desmolans
Seq_577	1	1	1	1	1	1	1	1	1	1	1	1	1	1	1	1	1	1	1	1	1	Firmicutes	Clostridia	Clostridiales	Lachnospiraceae	Clostridium_XlVa	unclassified
Seq_579	1	1	1	1	1	1	1	1	1	1	1	1	1	1	1	1	1	1	1	1	1	Bacteroidetes	Bacteroidia	Bacteroidales	Prevotellaceae	Prevotella	Prevotella_copri
Seq_585	0.371093369522698	1	0.371093369522698	0.371093369522698	0.371093369522698	1	1	1	1	1	0.371093369522698	1	1	1	0.371093369522698	1	0.371093369522698	0.371093369522698	0.371093369522698	0.371093369522698	1	Firmicutes	Clostridia	Clostridiales	Ruminococcaceae	unclassified	unclassified
Seq_592	1	1	1	1	1	1	1	1	1	1	1	1	1	1	1	1	1	1	1	1	1	Firmicutes	Clostridia	Clostridiales	Ruminococcaceae	Flavonifractor	unclassified
Seq_594	1	1	1	1	1	1	1	1	1	1	1	1	1	1	1	1	1	1	1	1	1	Firmicutes	Clostridia	Clostridiales	Lachnospiraceae	Clostridium_XlVa	Clostridium_scindens
Seq_597	1	1	1	1	1	1	1	1	1	1	1	1	1	1	1	1	1	1	1	1	1	Firmicutes	Negativicutes	Selenomonadales	Acidaminococcaceae	Phascolarctobacterium	Phascolarctobacterium_succinatutens
Seq_598	1	1	1	1	1	1	1	1	1	1	1	1	1	1	1	1	1	1	1	1	1	Firmicutes	Clostridia	Clostridiales	Lachnospiraceae	Coprococcus	Coprococcus_eutactus
Seq_599	1	1	1	1	1	1	1	1	1	1	1	1	1	1	1	1	1	1	1	1	1	Actinobacteria	Actinobacteria	Coriobacteriales	Coriobacteriaceae	Slackia	Slackia_isoflavoniconvertens
Seq_601	1	1	1	1	1	1	1	1	1	1	1	1	1	1	1	1	1	1	1	1	1	Fusobacteria	Fusobacteriia	Fusobacteriales	Fusobacteriaceae	Fusobacterium	unclassified
Seq_604	1	1	1	1	1	1	1	1	1	1	1	1	1	1	1	1	1	1	1	1	1	Bacteroidetes	Bacteroidia	Bacteroidales	Porphyromonadaceae	Parabacteroides	Parabacteroides_distasonis
Seq_611	1	1	1	1	1	1	1	1	1	1	1	1	1	1	1	1	1	1	1	1	1	Bacteroidetes	unclassified	unclassified	unclassified	unclassified	unclassified
Seq_612	1	1	1	1	1	1	1	1	1	1	1	1	1	1	1	1	1	1	1	1	1	Firmicutes	Clostridia	Clostridiales	Ruminococcaceae	unclassified	unclassified
Seq_620	1	1	1	1	1	1	1	1	1	1	1	1	1	1	1	1	1	1	1	1	1	Firmicutes	Clostridia	Clostridiales	Lachnospiraceae	unclassified	unclassified
Seq_623	0.371093369522698	1	1	1	1	1	0.371093369522698	0.371093369522698	0.371093369522698	1	0.371093369522698	1	1	1	1	1	1	1	1	1	1	Firmicutes	Clostridia	Clostridiales	Ruminococcaceae	Clostridium_IV	Clostridium_leptum
Seq_627	1	1	1	1	1	1	1	1	1	1	1	1	1	1	1	1	1	1	1	1	1	Proteobacteria	Alphaproteobacteria	unclassified	unclassified	unclassified	unclassified
Seq_629	1	1	1	1	1	1	1	1	1	1	1	1	1	1	1	1	1	1	1	1	1	Actinobacteria	Actinobacteria	Coriobacteriales	Coriobacteriaceae	unclassified	unclassified
Seq_631	1	1	1	1	1	1	1	1	1	1	1	1	1	1	1	1	1	1	1	1	1	Firmicutes	Clostridia	Clostridiales	Lachnospiraceae	Blautia	Blautia_luti
Seq_633	1	1	1	1	1	1	1	1	1	1	1	1	1	1	1	1	1	1	1	1	1	Bacteroidetes	Bacteroidia	Bacteroidales	Porphyromonadaceae	Barnesiella	Barnesiella_intestinihominis
Seq_651	1	1	1	1	1	1	1	1	1	1	1	1	1	1	1	1	1	1	1	1	1	Bacteroidetes	Bacteroidia	Bacteroidales	Porphyromonadaceae	Barnesiella	Barnesiella_intestinihominis
Seq_652	1	1	1	1	1	1	1	1	1	1	1	1	1	1	1	1	1	1	1	1	1	Firmicutes	Clostridia	Clostridiales	Ruminococcaceae	Flavonifractor	Flavonifractor_plautii
Seq_653	1	1	1	1	1	1	1	1	1	1	1	1	1	1	1	1	1	1	1	1	1	Firmicutes	Negativicutes	Selenomonadales	Veillonellaceae	Dialister	Dialister_propionicifaciens
Seq_657	1	1	1	1	1	1	1	1	1	1	1	1	1	1	1	1	1	1	1	1	1	Proteobacteria	Betaproteobacteria	Burkholderiales	Sutterellaceae	Parasutterella	Parasutterella_excrementihominis
Seq_662	1	1	1	1	1	1	1	1	1	1	1	1	1	1	1	1	1	1	1	1	1	Firmicutes	Erysipelotrichia	Erysipelotrichales	Erysipelotrichaceae	Clostridium_XVIII	Clostridium_spiroforme
Seq_663	1	0.789268026134281	1	0.422678074170635	0.422678074170635	0.422678074170635	1	1	0.789268026134281	0.422678074170635	0.422678074170635	1	1	0.18144920772142	0.789268026134281	0.789268026134281	0.18144920772142	0.422678074170635	0.422678074170635	0.422678074170635	0.789268026134281	Bacteroidetes	Bacteroidia	Bacteroidales	Rikenellaceae	Alistipes	Alistipes_indistinctus
Seq_666	1	1	0.371093369522698	1	1	1	1	1	1	1	1	0.371093369522698	1	1	1	0.371093369522698	1	0.371093369522698	1	1	1	Firmicutes	Clostridia	Clostridiales	Peptostreptococcaceae	Clostridium_XI	Clostridium_ruminantium
Seq_668	1	1	1	1	1	1	1	1	1	1	1	1	1	1	1	1	1	1	1	1	1	Firmicutes	Negativicutes	Selenomonadales	Veillonellaceae	Veillonella	Veillonella_atypica
Seq_674	1	1	1	1	1	1	1	1	1	1	1	1	1	1	1	1	1	1	1	1	1	Firmicutes	Clostridia	Clostridiales	unclassified	unclassified	unclassified
Seq_677	1	1	1	1	1	1	1	1	1	1	1	1	1	1	1	1	1	1	1	1	1	Firmicutes	Clostridia	Clostridiales	Lachnospiraceae	unclassified	unclassified
Seq_684	1	1	1	1	1	1	1	1	1	1	1	1	1	1	1	1	1	1	1	1	1	Proteobacteria	Gammaproteobacteria	Enterobacteriales	Enterobacteriaceae	Morganella	Morganella_morganii
Seq_685	1	1	1	1	1	1	1	1	1	1	1	1	1	1	1	1	1	1	1	1	1	Bacteroidetes	Bacteroidia	Bacteroidales	Prevotellaceae	Prevotella	Prevotella_copri
Seq_688	1	1	0.371093369522698	1	1	1	1	0.371093369522698	1	1	1	0.371093369522698	1	1	1	0.371093369522698	0.371093369522698	0.371093369522698	1	1	1	Firmicutes	Bacilli	Lactobacillales	Streptococcaceae	Streptococcus	unclassified
Seq_694	1	1	1	1	1	1	1	1	1	1	1	1	1	1	1	1	1	1	1	1	1	Firmicutes	Clostridia	Clostridiales	Ruminococcaceae	Ruminococcus	Ruminococcus_callidus
Seq_700	1	1	1	1	1	1	1	1	1	1	1	1	1	1	1	1	1	1	1	1	1	Proteobacteria	Betaproteobacteria	Burkholderiales	Sutterellaceae	Parasutterella	Parasutterella_excrementihominis
Seq_711	1	0.371093369522698	1	1	1	1	1	1	1	1	1	1	1	1	1	1	1	1	1	1	1	Firmicutes	Negativicutes	Selenomonadales	Veillonellaceae	Dialister	Dialister_pneumosintes
Seq_715	0.371093369522698	0.371093369522698	0.371093369522698	0.371093369522698	0.371093369522698	0.371093369522698	1	1	1	1	1	0.371093369522698	1	1	1	0.371093369522698	0.371093369522698	0.371093369522698	1	1	1	Firmicutes	Clostridia	Clostridiales	Lachnospiraceae	Clostridium_XlVa	Clostridium_aldenense
Seq_716	1	0.371093369522698	1	1	0.789268026134281	0.371093369522698	1	1	1	1	1	1	1	0.789268026134281	0.371093369522698	1	1	1	1	1	0.371093369522698	Chlamydiae	Chlamydiia	Chlamydiales	unclassified	unclassified	unclassified
Seq_719	1	1	1	1	1	1	1	1	1	1	1	1	1	1	1	1	1	1	1	1	1	Bacteroidetes	Bacteroidia	Bacteroidales	Bacteroidaceae	Bacteroides	Bacteroides_thetaiotaomicron
Seq_726	1	1	1	1	1	1	1	1	1	1	1	1	1	1	1	1	1	1	1	1	1	Bacteroidetes	Bacteroidia	Bacteroidales	Rikenellaceae	Alistipes	Alistipes_indistinctus
Seq_727	1	0.18144920772142	0.371093369522698	0.371093369522698	0.18144920772142	1	0.422678074170635	1	1	0.18144920772142	1	1	1	0.422678074170635	0.422678074170635	1	0.18144920772142	0.371093369522698	0.18144920772142	0.371093369522698	0.18144920772142	Firmicutes	Erysipelotrichia	Erysipelotrichales	Erysipelotrichaceae	Turicibacter	Turicibacter_sanguinis
Seq_728	1	1	0.371093369522698	0.371093369522698	0.371093369522698	0.371093369522698	0.371093369522698	1	0.371093369522698	0.371093369522698	0.371093369522698	1	0.371093369522698	0.371093369522698	0.371093369522698	1	1	1	0.371093369522698	1	0.371093369522698	Actinobacteria	Actinobacteria	Coriobacteriales	Coriobacteriaceae	unclassified	unclassified
Seq_732	1	1	1	1	1	1	1	1	1	1	1	1	1	1	1	1	1	1	1	1	1	Proteobacteria	Epsilonproteobacteria	Campylobacterales	Campylobacteraceae	Campylobacter	Campylobacter_ureolyticus
Seq_738	1	1	1	1	1	1	1	1	1	1	1	1	1	1	1	1	1	1	1	1	1	Proteobacteria	Alphaproteobacteria	unclassified	unclassified	unclassified	unclassified
Seq_749	1	1	1	1	1	1	1	1	1	1	1	1	1	1	1	1	1	1	1	1	1	Firmicutes	Clostridia	Clostridiales	Lachnospiraceae	unclassified	unclassified
Seq_758	1	1	1	1	1	1	1	1	1	1	1	1	1	1	1	1	1	1	1	1	1	Bacteroidetes	Bacteroidia	Bacteroidales	Bacteroidaceae	Bacteroides	Bacteroides_thetaiotaomicron
Seq_759	1	1	1	1	1	1	1	1	1	1	1	1	1	1	1	1	1	1	1	1	1	Bacteroidetes	Bacteroidia	Bacteroidales	Prevotellaceae	Prevotella	Prevotella_copri
Seq_772	1	1	1	1	1	1	1	1	1	1	1	1	1	1	1	1	1	1	1	1	1	Firmicutes	Clostridia	Clostridiales	Lachnospiraceae	Dorea	unclassified
Seq_778	1	1	1	1	1	1	1	1	1	1	1	1	1	1	1	1	1	1	1	1	1	Firmicutes	Clostridia	Clostridiales	unclassified	unclassified	unclassified
Seq_799	1	1	1	1	1	1	1	1	1	1	1	1	1	1	1	1	1	1	1	1	1	Firmicutes	Clostridia	Clostridiales	unclassified	unclassified	unclassified
Seq_803	1	0.371093369522698	1	1	1	1	1	1	1	1	1	1	1	1	1	1	1	1	1	1	1	Actinobacteria	Actinobacteria	Bifidobacteriales	Bifidobacteriaceae	Bifidobacterium	Bifidobacterium_dentium
Seq_804	1	1	1	1	1	1	1	0.371093369522698	0.371093369522698	0.371093369522698	1	0.371093369522698	0.371093369522698	0.371093369522698	0.371093369522698	1	1	1	1	1	1	Bacteroidetes	Bacteroidia	Bacteroidales	Porphyromonadaceae	Barnesiella	Barnesiella_intestinihominis
Seq_805	1	1	1	1	1	1	1	1	1	1	1	1	1	1	1	1	1	1	1	1	1	Firmicutes	Negativicutes	Selenomonadales	Veillonellaceae	Megasphaera	unclassified
Seq_813	1	1	1	1	1	1	1	1	1	1	1	1	1	1	1	1	1	1	1	1	1	Firmicutes	Negativicutes	Selenomonadales	Acidaminococcaceae	Phascolarctobacterium	Phascolarctobacterium_succinatutens
Seq_814	1	1	1	1	1	1	1	1	1	1	1	1	1	1	1	1	1	1	1	1	1	Firmicutes	Clostridia	Clostridiales	Lachnospiraceae	unclassified	unclassified
Seq_816	1	0.371093369522698	1	1	1	1	0.371093369522698	1	1	1	1	0.371093369522698	0.371093369522698	0.371093369522698	0.371093369522698	1	1	1	1	1	1	Actinobacteria	Actinobacteria	Actinomycetales	Actinomycetaceae	Actinomyces	Actinomyces_turicensis
Seq_826	1	1	1	1	1	1	1	1	1	1	1	1	1	1	1	1	1	1	1	1	1	Firmicutes	Clostridia	Clostridiales	Lachnospiraceae	unclassified	unclassified
Seq_828	1	1	0.371093369522698	1	1	1	1	1	1	1	1	1	1	1	1	1	1	1	1	1	1	Bacteroidetes	Bacteroidia	Bacteroidales	Porphyromonadaceae	Butyricimonas	Butyricimonas_virosa
Seq_830	1	1	1	1	1	1	1	1	1	1	1	1	1	1	1	1	1	1	1	1	1	Firmicutes	Clostridia	Clostridiales	unclassified	unclassified	unclassified
Seq_832	1	1	1	1	1	1	1	1	1	1	1	1	1	1	1	1	1	1	1	1	1	Firmicutes	Clostridia	Clostridiales	Lachnospiraceae	unclassified	unclassified
Seq_837	1	1	1	1	1	1	1	1	1	1	1	1	1	1	1	1	1	1	1	1	1	Firmicutes	Negativicutes	Selenomonadales	Veillonellaceae	Megasphaera	Megasphaera_elsdenii
Seq_840	1	1	1	1	1	1	1	1	1	1	1	1	1	1	1	1	1	1	1	1	1	Firmicutes	Clostridia	Clostridiales	Lachnospiraceae	Clostridium_XlVa	unclassified
Seq_845	1	1	1	1	1	1	1	1	1	1	1	1	1	1	1	1	1	1	1	1	1	Bacteroidetes	Bacteroidia	Bacteroidales	Bacteroidaceae	Bacteroides	Bacteroides_finegoldii
Seq_850	1	1	1	1	1	1	1	1	1	1	1	1	1	1	1	1	1	1	1	1	1	Fusobacteria	Fusobacteriia	Fusobacteriales	Fusobacteriaceae	Fusobacterium	unclassified
Seq_851	1	1	1	1	1	1	1	1	1	1	1	1	1	1	1	1	1	1	1	1	1	Fusobacteria	Fusobacteriia	Fusobacteriales	Fusobacteriaceae	Fusobacterium	Fusobacterium_nucleatum
Seq_858	1	1	1	1	1	1	1	1	1	1	1	1	1	1	1	1	1	1	1	1	1	Firmicutes	Clostridia	Clostridiales	Ruminococcaceae	Faecalibacterium	Faecalibacterium_prausnitzii
Seq_859	1	1	1	1	1	1	1	1	1	1	1	1	1	1	1	1	1	1	1	1	1	Bacteroidetes	Bacteroidia	Bacteroidales	Porphyromonadaceae	Parabacteroides	Parabacteroides_distasonis
Seq_863	1	1	0.371093369522698	0.371093369522698	0.789268026134281	1	0.371093369522698	1	1	1	1	1	1	0.789268026134281	1	1	0.18144920772142	0.371093369522698	0.18144920772142	0.371093369522698	1	Proteobacteria	Gammaproteobacteria	Enterobacteriales	Enterobacteriaceae	unclassified	unclassified
Seq_864	1	1	1	1	1	1	1	1	1	1	1	1	1	1	1	1	1	1	1	1	1	Bacteroidetes	Bacteroidia	Bacteroidales	Bacteroidaceae	Bacteroides	Bacteroides_vulgatus
Seq_865	0.371093369522698	1	1	1	1	1	0.371093369522698	1	1	0.422678074170635	1	1	0.371093369522698	0.789268026134281	0.371093369522698	1	1	1	0.371093369522698	1	0.371093369522698	Proteobacteria	Betaproteobacteria	Rhodocyclales	Rhodocyclaceae	unclassified	unclassified
Seq_867	1	1	1	1	1	1	1	1	1	1	1	1	1	1	1	1	1	1	1	1	1	Firmicutes	Negativicutes	Selenomonadales	Acidaminococcaceae	Phascolarctobacterium	Phascolarctobacterium_succinatutens
Seq_874	1	1	1	1	1	1	1	1	1	1	1	1	1	1	1	1	1	1	1	1	1	Firmicutes	Clostridia	Clostridiales	Ruminococcaceae	Oscillibacter	unclassified
Seq_876	1	1	1	1	1	1	1	1	1	1	1	1	1	1	1	1	1	1	1	1	1	Firmicutes	Clostridia	Clostridiales	Ruminococcaceae	Oscillibacter	Oscillibacter_valericigenes
Seq_879	1	1	1	1	1	1	1	1	1	1	1	1	1	1	1	1	1	1	1	1	1	Bacteroidetes	Bacteroidia	Bacteroidales	Rikenellaceae	Alistipes	Alistipes_massiliensis
Seq_881	1	1	1	1	1	1	1	1	1	1	1	1	1	1	1	1	1	1	1	1	1	Firmicutes	Clostridia	Clostridiales	Ruminococcaceae	Clostridium_IV	unclassified
Seq_882	1	1	1	1	1	1	1	1	1	1	1	1	1	1	1	1	1	1	1	1	1	Firmicutes	Clostridia	Clostridiales	unclassified	unclassified	unclassified
Seq_883	1	1	1	1	1	1	1	1	1	1	1	1	1	1	1	1	1	1	1	1	1	Firmicutes	Clostridia	Clostridiales	unclassified	unclassified	unclassified
Seq_884	1	1	1	1	1	1	1	1	1	1	1	1	1	1	1	1	1	1	1	1	1	Firmicutes	Bacilli	Lactobacillales	Streptococcaceae	Streptococcus	unclassified
Seq_893	1	1	1	1	1	1	1	1	1	1	1	1	1	1	1	1	1	1	1	1	1	Firmicutes	Clostridia	Clostridiales	Lachnospiraceae	Ruminococcus2	unclassified
Seq_899	1	1	1	1	1	1	1	1	1	1	1	1	1	1	1	1	1	1	1	1	1	Proteobacteria	Gammaproteobacteria	Enterobacteriales	Enterobacteriaceae	Morganella	Morganella_morganii
Seq_905	1	1	1	1	1	1	1	1	1	1	1	1	1	1	1	1	1	1	1	1	1	Bacteroidetes	Bacteroidia	Bacteroidales	Prevotellaceae	Prevotella	Prevotella_copri
Seq_908	1	1	1	1	1	1	1	1	1	1	1	1	1	1	1	1	1	1	1	1	1	Firmicutes	Clostridia	Clostridiales	unclassified	unclassified	unclassified
Seq_909	1	1	1	1	1	1	1	1	1	1	1	1	1	1	1	1	1	1	1	1	1	Firmicutes	Clostridia	Clostridiales	Lachnospiraceae	unclassified	unclassified
Seq_914	1	1	1	1	1	1	1	1	1	1	1	1	1	1	1	1	1	1	1	1	1	Firmicutes	Clostridia	Clostridiales	Lachnospiraceae	unclassified	unclassified
Seq_925	1	1	1	1	1	1	1	1	1	1	1	1	1	1	1	1	1	1	1	1	1	Bacteroidetes	Bacteroidia	Bacteroidales	Porphyromonadaceae	Parabacteroides	Parabacteroides_distasonis
Seq_927	1	1	1	1	1	1	1	1	1	1	1	1	1	1	1	1	1	1	1	1	1	Firmicutes	Bacilli	Lactobacillales	Aerococcaceae	Abiotrophia	Abiotrophia_defectiva
Seq_928	1	1	1	1	1	1	1	1	1	1	1	1	1	1	1	1	1	1	1	1	1	Firmicutes	Clostridia	Clostridiales	Lachnospiraceae	Clostridium_XlVa	unclassified
Seq_933	1	1	0.371093369522698	1	1	0.371093369522698	1	1	1	1	1	1	1	1	1	0.371093369522698	0.371093369522698	0.371093369522698	1	1	1	Firmicutes	Clostridia	Clostridiales	Ruminococcaceae	Flavonifractor	Flavonifractor_plautii
Seq_959	1	1	1	1	1	1	1	1	1	1	1	1	1	1	1	1	1	1	1	1	1	Bacteroidetes	Bacteroidia	Bacteroidales	Bacteroidaceae	Bacteroides	unclassified
Seq_961	0.789268026134281	0.422678074170635	0.18144920772142	0.789268026134281	0.18144920772142	0.18144920772142	1	0.371093369522698	0.422678074170635	0.18144920772142	1	0.371093369522698	0.371093369522698	0.18144920772142	1	0.371093369522698	0.18144920772142	0.422678074170635	0.422678074170635	0.422678074170635	0.18144920772142	Firmicutes	Clostridia	Clostridiales	Clostridiales_Incertae_Sedis_XIII	Mogibacterium	unclassified
Seq_969	1	1	1	1	1	1	1	1	1	1	1	1	1	1	1	1	1	1	1	1	1	Bacteroidetes	Bacteroidia	Bacteroidales	Bacteroidaceae	Bacteroides	Bacteroides_nordii
Seq_972	1	1	1	1	1	1	1	1	1	1	1	1	1	1	1	1	1	1	1	1	1	Actinobacteria	Actinobacteria	Actinomycetales	Actinomycetaceae	Actinomyces	Actinomyces_odontolyticus
Seq_974	1	1	1	1	1	1	1	1	1	1	1	1	1	1	1	1	1	1	1	1	1	Bacteroidetes	Bacteroidia	Bacteroidales	Prevotellaceae	Paraprevotella	Paraprevotella_clara
Seq_980	1	1	1	1	1	1	1	1	1	1	1	1	1	1	1	1	1	1	1	1	1	Firmicutes	Negativicutes	Selenomonadales	Veillonellaceae	Megasphaera	Megasphaera_elsdenii
Seq_988	1	1	1	1	1	1	1	1	1	1	1	1	1	1	1	1	1	1	1	1	1	Firmicutes	Clostridia	Clostridiales	Lachnospiraceae	Clostridium_XlVa	unclassified
Seq_993	1	1	1	1	1	1	1	1	1	1	1	1	1	1	1	1	1	1	1	1	1	Firmicutes	Erysipelotrichia	Erysipelotrichales	Erysipelotrichaceae	Holdemania	Holdemania_filiformis
Seq_997	1	1	1	1	1	1	1	1	1	1	1	1	1	1	1	1	1	1	1	1	1	Firmicutes	Clostridia	Clostridiales	Ruminococcaceae	unclassified	unclassified
Seq_1003	1	1	1	1	1	1	1	1	1	1	1	1	1	1	1	1	1	1	1	1	1	Firmicutes	Negativicutes	Selenomonadales	Acidaminococcaceae	Phascolarctobacterium	Phascolarctobacterium_succinatutens
Seq_1013	1	1	1	1	1	1	1	1	0.371093369522698	0.371093369522698	1	1	1	0.371093369522698	1	1	1	1	1	1	1	Firmicutes	Clostridia	Clostridiales	unclassified	unclassified	unclassified
Seq_1014	1	1	1	1	1	1	1	1	1	1	1	1	1	1	1	1	1	1	1	1	1	Firmicutes	unclassified	unclassified	unclassified	unclassified	unclassified
Seq_1015	1	1	1	1	1	1	1	1	1	1	1	1	1	1	1	1	1	1	1	1	1	Firmicutes	Clostridia	Clostridiales	Lachnospiraceae	unclassified	unclassified
Seq_1022	1	1	1	1	1	1	1	1	1	1	1	1	1	1	1	1	1	1	1	1	1	Bacteroidetes	Bacteroidia	Bacteroidales	Porphyromonadaceae	Parabacteroides	Parabacteroides_johnsonii
Seq_1026	1	1	1	1	0.371093369522698	0.371093369522698	1	0.422678074170635	1	0.371093369522698	0.371093369522698	1	1	1	1	0.371093369522698	1	1	0.371093369522698	0.371093369522698	1	Firmicutes	unclassified	unclassified	unclassified	unclassified	unclassified
Seq_1030	1	1	1	1	1	1	1	1	1	1	1	1	1	1	1	1	1	1	1	1	1	Firmicutes	Clostridia	Clostridiales	Lachnospiraceae	unclassified	unclassified
Seq_1037	1	1	1	1	1	1	1	1	1	1	1	1	1	1	1	1	1	1	1	1	1	Firmicutes	Clostridia	Clostridiales	Ruminococcaceae	Clostridium_IV	Clostridium_leptum
Seq_1042	1	1	1	1	1	1	1	1	1	1	1	1	1	1	1	1	1	1	1	1	1	Firmicutes	Bacilli	Lactobacillales	Streptococcaceae	Streptococcus	unclassified
Seq_1043	1	1	1	1	1	1	1	1	1	1	1	1	1	1	1	1	1	1	1	1	1	Fusobacteria	Fusobacteriia	Fusobacteriales	Fusobacteriaceae	Fusobacterium	Fusobacterium_nucleatum
Seq_1055	1	1	1	1	1	1	1	1	1	1	1	1	1	1	1	1	1	1	1	1	1	Bacteroidetes	Bacteroidia	Bacteroidales	Porphyromonadaceae	Parabacteroides	unclassified
Seq_1056	1	1	1	1	1	1	1	1	1	1	1	1	1	1	1	1	1	1	1	1	1	Firmicutes	Clostridia	Clostridiales	Ruminococcaceae	Ruminococcus	unclassified
Seq_1066	1	1	1	1	1	1	1	1	1	1	1	1	1	1	1	1	1	1	1	1	1	Firmicutes	Clostridia	Clostridiales	Lachnospiraceae	Clostridium_XlVb	unclassified
Seq_1068	1	1	1	1	1	1	1	1	1	1	1	1	1	1	1	1	1	1	1	1	1	Firmicutes	Clostridia	Clostridiales	Ruminococcaceae	Ruminococcus	unclassified
Seq_1079	1	1	1	1	1	1	1	1	1	1	1	1	1	1	1	1	1	1	1	1	1	Firmicutes	Erysipelotrichia	Erysipelotrichales	Erysipelotrichaceae	unclassified	unclassified
Seq_1084	1	1	1	1	1	1	1	1	1	1	1	1	1	1	1	1	1	1	1	1	1	Fusobacteria	Fusobacteriia	Fusobacteriales	Fusobacteriaceae	Fusobacterium	Fusobacterium_nucleatum
Seq_1090	1	1	1	1	1	1	1	1	1	1	1	1	1	1	1	1	1	1	1	1	1	Firmicutes	Clostridia	Clostridiales	Ruminococcaceae	unclassified	unclassified
Seq_1095	1	1	1	1	1	1	1	1	1	1	1	1	1	1	1	1	1	1	1	1	1	Firmicutes	Clostridia	Clostridiales	Ruminococcaceae	unclassified	unclassified
Seq_1097	1	1	1	1	1	1	1	1	1	1	1	1	1	1	1	1	1	1	1	1	1	Firmicutes	Clostridia	Clostridiales	Lachnospiraceae	Clostridium_XlVa	Clostridium_aldenense
Seq_1102	1	1	1	1	1	1	1	1	1	1	1	1	1	1	1	1	1	1	1	1	1	Bacteroidetes	Bacteroidia	Bacteroidales	Bacteroidaceae	Bacteroides	unclassified
Seq_1105	1	1	1	1	1	1	1	1	1	1	1	1	1	1	1	1	1	1	1	1	1	Bacteroidetes	Bacteroidia	Bacteroidales	Prevotellaceae	Prevotella	Prevotella_copri
Seq_1112	1	1	1	1	1	1	1	1	1	1	1	1	1	1	1	1	1	1	1	1	1	Firmicutes	Clostridia	Clostridiales	Lachnospiraceae	unclassified	unclassified
Seq_1117	1	1	1	1	0.371093369522698	1	0.371093369522698	1	1	0.371093369522698	1	1	0.371093369522698	1	0.371093369522698	1	1	1	0.371093369522698	1	1	Firmicutes	Bacilli	Lactobacillales	Streptococcaceae	Streptococcus	unclassified
Seq_1120	1	1	1	1	1	1	1	1	1	1	1	1	1	1	1	1	1	1	1	1	1	Firmicutes	Clostridia	Clostridiales	Lachnospiraceae	Clostridium_XlVa	Clostridium_hylemonae
Seq_1124	1	1	1	1	1	1	1	1	1	1	1	1	1	1	1	1	1	1	1	1	1	Firmicutes	Clostridia	Clostridiales	Lachnospiraceae	unclassified	unclassified
Seq_1128	1	1	1	1	1	1	1	1	1	1	1	1	1	1	1	1	1	1	1	1	1	Proteobacteria	Epsilonproteobacteria	Campylobacterales	Campylobacteraceae	Campylobacter	Campylobacter_concisus
Seq_1130	1	1	1	1	1	1	1	1	1	1	1	1	1	1	1	1	1	1	1	1	1	Bacteroidetes	Bacteroidia	Bacteroidales	Prevotellaceae	Prevotella	Prevotella_copri
Seq_1134	1	1	1	1	1	1	1	1	1	1	1	1	1	1	1	1	1	1	1	1	1	Firmicutes	Clostridia	Clostridiales	unclassified	unclassified	unclassified
Seq_1142	1	1	1	1	1	1	1	1	1	1	1	1	1	1	1	1	1	1	1	1	1	Actinobacteria	Actinobacteria	Actinomycetales	unclassified	unclassified	unclassified
Seq_1143	1	1	1	1	1	1	1	1	1	1	1	1	1	1	1	1	1	1	1	1	1	Firmicutes	Bacilli	Lactobacillales	Enterococcaceae	Enterococcus	unclassified
Seq_1146	1	1	1	1	1	1	1	1	1	1	1	1	1	1	1	1	1	1	1	1	1	Firmicutes	Negativicutes	Selenomonadales	Veillonellaceae	Veillonella	unclassified
Seq_1149	1	1	1	1	1	1	1	1	1	1	1	1	1	1	1	1	1	1	1	1	1	Actinobacteria	Actinobacteria	Coriobacteriales	Coriobacteriaceae	unclassified	unclassified
Seq_1158	1	1	1	1	1	1	1	1	1	1	1	1	1	1	1	1	1	1	1	1	1	Verrucomicrobia	Verrucomicrobiae	Verrucomicrobiales	Verrucomicrobiaceae	Akkermansia	Akkermansia_muciniphila
Seq_1179	1	1	1	1	1	1	1	1	1	1	1	1	1	1	1	1	1	1	1	1	1	Firmicutes	Negativicutes	Selenomonadales	Veillonellaceae	Megasphaera	unclassified
Seq_1181	1	1	1	1	1	1	1	1	1	1	1	1	1	1	1	1	1	1	1	1	1	Verrucomicrobia	Verrucomicrobiae	Verrucomicrobiales	Verrucomicrobiaceae	Akkermansia	Akkermansia_muciniphila
Seq_1182	1	1	1	1	1	1	1	1	1	1	1	1	1	1	1	1	1	1	1	1	1	Bacteroidetes	Bacteroidia	Bacteroidales	unclassified	unclassified	unclassified
Seq_1183	1	1	1	1	1	1	1	1	1	1	1	1	1	1	1	1	1	1	1	1	1	Bacteroidetes	unclassified	unclassified	unclassified	unclassified	unclassified
Seq_1189	1	1	1	1	1	1	1	1	1	1	1	1	1	1	1	1	1	1	1	1	1	Firmicutes	Clostridia	Clostridiales	Ruminococcaceae	unclassified	unclassified
Seq_1193	1	1	1	1	1	1	1	1	1	1	1	1	1	1	1	1	1	1	1	1	1	Bacteroidetes	Bacteroidia	Bacteroidales	Porphyromonadaceae	Porphyromonas	Porphyromonas_uenonis
Seq_1194	1	1	1	1	1	1	1	1	1	1	1	1	1	1	1	1	1	1	1	1	1	Firmicutes	Clostridia	Clostridiales	Lachnospiraceae	Blautia	Blautia_faecis
Seq_1200	1	1	1	1	1	1	1	1	1	1	1	1	1	1	1	1	1	1	1	1	1	Bacteroidetes	Bacteroidia	Bacteroidales	Prevotellaceae	Prevotella	Prevotella_copri
Seq_1204	1	1	1	1	1	1	1	1	1	1	1	1	1	1	1	1	1	1	1	1	1	unclassified	unclassified	unclassified	unclassified	unclassified	unclassified
Seq_1206	1	1	1	1	1	1	1	1	1	1	1	1	1	1	1	1	1	1	1	1	1	Bacteroidetes	Bacteroidia	Bacteroidales	Porphyromonadaceae	Parabacteroides	unclassified
Seq_1209	1	1	1	1	1	1	1	1	1	1	1	1	1	1	1	1	1	1	1	1	1	Firmicutes	Erysipelotrichia	Erysipelotrichales	Erysipelotrichaceae	Holdemania	Holdemania_filiformis
Seq_1211	1	0.371093369522698	1	1	1	1	0.371093369522698	1	1	1	1	0.371093369522698	0.371093369522698	1	0.422678074170635	1	1	1	1	1	1	Firmicutes	Clostridia	Clostridiales	Ruminococcaceae	unclassified	unclassified
Seq_1216	1	1	1	1	1	1	1	1	1	1	1	1	1	1	1	1	1	1	1	1	1	Firmicutes	Clostridia	Clostridiales	Lachnospiraceae	Clostridium_XlVb	unclassified
Seq_1217	1	1	1	1	1	1	1	1	1	1	1	1	1	1	1	1	1	1	1	1	1	Firmicutes	Bacilli	Bacillales	Staphylococcaceae	Staphylococcus	unclassified
Seq_1220	1	1	1	1	1	1	1	1	1	1	1	1	1	1	1	1	1	1	1	1	1	Bacteroidetes	Bacteroidia	Bacteroidales	Prevotellaceae	unclassified	unclassified
Seq_1223	1	1	1	1	1	1	1	1	1	1	1	1	1	1	1	1	1	1	1	1	1	Firmicutes	Clostridia	Clostridiales	Lachnospiraceae	unclassified	unclassified
Seq_1227	1	1	1	1	1	1	1	1	1	1	1	1	1	1	1	1	1	1	1	1	1	Firmicutes	Negativicutes	Selenomonadales	Veillonellaceae	Allisonella	Allisonella_histaminiformans
Seq_1229	1	1	1	1	1	1	1	1	1	1	1	1	1	1	1	1	1	1	1	1	1	Firmicutes	unclassified	unclassified	unclassified	unclassified	unclassified
Seq_1231	1	1	1	1	1	1	1	1	1	1	1	1	1	1	1	1	1	1	1	1	1	Fusobacteria	Fusobacteriia	Fusobacteriales	Fusobacteriaceae	Fusobacterium	unclassified
Seq_1237	1	1	1	0.371093369522698	1	1	1	1	0.371093369522698	1	1	1	0.371093369522698	1	1	0.371093369522698	1	1	0.371093369522698	0.371093369522698	1	Firmicutes	Clostridia	Clostridiales	unclassified	unclassified	unclassified
Seq_1242	1	1	1	1	1	1	1	1	1	1	1	1	1	1	1	1	1	1	1	1	1	Firmicutes	Clostridia	Clostridiales	Ruminococcaceae	Pseudoflavonifractor	unclassified
Seq_1244	1	1	1	1	1	1	1	1	1	1	1	1	1	1	1	1	1	1	1	1	1	Fusobacteria	Fusobacteriia	Fusobacteriales	Fusobacteriaceae	Fusobacterium	Fusobacterium_nucleatum
Seq_1257	1	1	1	1	1	1	1	1	1	1	1	0.371093369522698	0.371093369522698	1	0.371093369522698	1	1	1	1	1	1	Proteobacteria	Gammaproteobacteria	Enterobacteriales	Enterobacteriaceae	unclassified	unclassified
Seq_1258	1	1	1	1	1	1	1	1	1	1	1	1	1	1	1	1	1	1	1	1	1	Firmicutes	Negativicutes	Selenomonadales	Veillonellaceae	Megasphaera	unclassified
Seq_1260	1	1	1	1	1	1	1	1	1	1	1	1	1	1	1	1	1	1	1	1	1	Firmicutes	Clostridia	Clostridiales	Ruminococcaceae	unclassified	unclassified
Seq_1268	1	1	1	1	1	1	1	1	1	1	1	1	1	1	1	1	1	1	1	1	1	Firmicutes	Bacilli	Lactobacillales	Streptococcaceae	Streptococcus	unclassified
Seq_1269	1	1	0.371093369522698	1	0.371093369522698	1	1	0.371093369522698	0.422678074170635	0.371093369522698	0.422678074170635	1	1	1	1	0.371093369522698	1	1	0.371093369522698	0.371093369522698	0.371093369522698	Proteobacteria	Deltaproteobacteria	Desulfovibrionales	Desulfovibrionaceae	unclassified	unclassified
Seq_1273	1	1	1	1	0.371093369522698	1	1	0.371093369522698	0.371093369522698	0.371093369522698	0.371093369522698	1	1	1	1	0.371093369522698	1	0.371093369522698	0.371093369522698	1	0.371093369522698	Firmicutes	Negativicutes	Selenomonadales	Veillonellaceae	Allisonella	Allisonella_histaminiformans
Seq_1274	1	1	1	1	1	1	1	1	1	1	1	1	1	1	1	1	1	1	1	1	1	Firmicutes	Clostridia	Clostridiales	Ruminococcaceae	unclassified	unclassified
Seq_1277	1	1	1	1	1	1	1	1	1	1	1	1	1	1	1	1	1	1	1	1	1	unclassified	unclassified	unclassified	unclassified	unclassified	unclassified
Seq_1284	1	1	1	1	1	1	1	1	1	1	1	1	1	1	1	1	1	1	1	1	1	Firmicutes	Clostridia	Clostridiales	Lachnospiraceae	Roseburia	unclassified
Seq_1288	1	1	1	1	1	1	1	1	1	1	1	1	1	1	1	1	1	1	1	1	1	Firmicutes	Clostridia	Clostridiales	unclassified	unclassified	unclassified
Seq_1293	1	0.422678074170635	1	1	1	1	0.18144920772142	1	0.422678074170635	0.18144920772142	1	0.18144920772142	0.18144920772142	0.18144920772142	1	1	1	1	1	1	1	Bacteroidetes	Bacteroidia	Bacteroidales	Bacteroidaceae	Bacteroides	Bacteroides_ovatus
Seq_1294	1	1	1	1	1	1	1	1	1	1	1	1	1	1	1	1	1	1	1	1	1	Firmicutes	Clostridia	Clostridiales	Ruminococcaceae	unclassified	unclassified
Seq_1300	1	1	1	1	1	1	1	1	1	1	1	1	1	1	1	1	1	1	1	1	1	Bacteroidetes	Bacteroidia	Bacteroidales	Prevotellaceae	Prevotella	Prevotella_copri
Seq_1301	1	1	1	1	1	1	1	0.371093369522698	1	1	1	1	1	1	1	0.371093369522698	0.371093369522698	1	1	1	1	Firmicutes	unclassified	unclassified	unclassified	unclassified	unclassified
Seq_1302	1	1	1	1	1	1	1	1	1	1	1	1	1	1	1	1	1	1	1	1	1	Firmicutes	Negativicutes	Selenomonadales	Veillonellaceae	Dialister	Dialister_invisus
Seq_1309	1	1	1	1	1	1	1	1	1	1	1	1	1	1	1	1	1	1	1	1	1	Proteobacteria	Gammaproteobacteria	Enterobacteriales	Enterobacteriaceae	unclassified	unclassified
Seq_1316	1	1	1	1	1	1	1	1	1	1	1	1	1	1	1	1	1	1	1	1	1	Firmicutes	Clostridia	Clostridiales	Ruminococcaceae	unclassified	unclassified
Seq_1321	0.371093369522698	1	0.371093369522698	0.371093369522698	1	0.371093369522698	1	0.371093369522698	0.371093369522698	1	1	0.371093369522698	1	1	1	0.371093369522698	1	1	1	1	1	Bacteroidetes	Bacteroidia	Bacteroidales	Prevotellaceae	unclassified	unclassified
Seq_1322	1	1	1	1	1	1	0.371093369522698	1	1	0.371093369522698	1	1	0.371093369522698	1	0.371093369522698	1	1	1	0.371093369522698	1	0.371093369522698	Bacteroidetes	Sphingobacteriia	Sphingobacteriales	Chitinophagaceae	Sediminibacterium	Sediminibacterium_salmoneum
Seq_1323	1	1	1	1	1	1	1	1	1	1	1	1	1	1	1	1	1	1	1	1	1	Actinobacteria	Actinobacteria	Coriobacteriales	Coriobacteriaceae	Asaccharobacter	unclassified
Seq_1326	1	1	1	1	1	1	1	1	1	1	1	1	1	1	1	1	1	1	1	1	1	Proteobacteria	Gammaproteobacteria	Enterobacteriales	Enterobacteriaceae	Klebsiella	unclassified
Seq_1327	1	1	1	1	1	1	1	1	1	1	1	1	1	1	1	1	1	1	1	1	1	Firmicutes	Clostridia	Clostridiales	Lachnospiraceae	unclassified	unclassified
Seq_1331	1	1	1	1	1	1	1	1	1	1	1	1	1	1	1	1	1	1	1	1	1	Bacteroidetes	Bacteroidia	Bacteroidales	Prevotellaceae	Prevotella	Prevotella_copri
Seq_1338	1	0.371093369522698	0.371093369522698	0.371093369522698	0.371093369522698	1	1	1	1	1	1	1	1	1	0.371093369522698	1	1	0.371093369522698	1	1	0.371093369522698	Firmicutes	Clostridia	Clostridiales	Ruminococcaceae	Oscillibacter	unclassified
Seq_1340	1	1	1	1	1	1	1	1	1	1	1	1	1	1	1	1	1	1	1	1	1	Firmicutes	Clostridia	Clostridiales	Ruminococcaceae	Anaerotruncus	Anaerotruncus_colihominis
Seq_1345	1	1	1	1	1	1	1	1	1	1	1	1	1	1	1	1	1	1	1	1	1	Bacteroidetes	Bacteroidia	Bacteroidales	Porphyromonadaceae	Butyricimonas	Butyricimonas_virosa
Seq_1354	1	1	1	1	1	1	1	1	1	1	1	1	1	1	1	1	1	1	1	1	1	Bacteroidetes	Bacteroidia	Bacteroidales	Porphyromonadaceae	Barnesiella	Barnesiella_intestinihominis
Seq_1362	1	1	1	1	1	1	1	1	1	1	1	1	1	1	1	1	1	1	1	1	1	Firmicutes	Negativicutes	Selenomonadales	Veillonellaceae	Selenomonas	Selenomonas_sputigena
Seq_1363	1	1	1	1	1	1	1	1	1	1	1	1	1	1	1	1	1	1	1	1	1	Proteobacteria	Betaproteobacteria	Burkholderiales	Oxalobacteraceae	unclassified	unclassified
Seq_1368	1	1	1	1	1	0.371093369522698	1	1	1	1	1	1	1	1	0.371093369522698	1	1	1	1	0.371093369522698	0.371093369522698	Firmicutes	Erysipelotrichia	Erysipelotrichales	Erysipelotrichaceae	unclassified	unclassified
Seq_1377	1	1	1	1	1	1	1	1	1	1	1	1	1	1	1	1	1	1	1	1	1	Firmicutes	Clostridia	Clostridiales	Lachnospiraceae	unclassified	unclassified
Seq_1383	1	1	1	1	1	1	1	1	1	1	1	1	1	1	1	1	1	1	1	1	1	Firmicutes	Erysipelotrichia	Erysipelotrichales	Erysipelotrichaceae	unclassified	unclassified
Seq_1385	1	1	1	1	1	1	0.371093369522698	1	0.371093369522698	1	1	0.371093369522698	0.371093369522698	0.371093369522698	0.371093369522698	0.371093369522698	1	1	0.371093369522698	1	1	Bacteroidetes	Bacteroidia	Bacteroidales	Bacteroidaceae	Bacteroides	Bacteroides_xylanisolvens
Seq_1390	1	1	1	1	1	1	1	1	1	1	1	1	1	1	1	1	1	1	1	1	1	Proteobacteria	Deltaproteobacteria	Desulfovibrionales	Desulfovibrionaceae	unclassified	unclassified
Seq_1391	1	1	1	1	1	1	1	1	1	1	1	1	1	1	1	1	1	1	1	1	1	Bacteroidetes	Bacteroidia	Bacteroidales	Bacteroidaceae	Bacteroides	Bacteroides_plebeius
Seq_1403	0.371093369522698	1	1	1	1	1	0.371093369522698	1	0.371093369522698	0.371093369522698	0.371093369522698	1	1	1	1	1	1	1	1	1	1	Firmicutes	Clostridia	Clostridiales	Ruminococcaceae	Oscillibacter	unclassified
Seq_1414	1	1	1	1	1	1	1	1	1	1	1	1	1	1	1	1	1	1	1	1	1	Firmicutes	unclassified	unclassified	unclassified	unclassified	unclassified
Seq_1419	1	1	1	1	1	1	1	1	1	1	1	1	1	1	1	1	1	1	1	1	1	Firmicutes	Clostridia	Clostridiales	Lachnospiraceae	Clostridium_XlVb	unclassified
Seq_1424	1	1	1	1	1	1	1	1	1	1	1	1	1	1	1	1	1	1	1	1	1	Firmicutes	Clostridia	Clostridiales	Ruminococcaceae	unclassified	unclassified
Seq_1435	1	1	1	1	1	1	1	1	1	1	1	1	1	1	1	1	1	1	1	1	1	Firmicutes	Clostridia	Clostridiales	Lachnospiraceae	unclassified	unclassified
Seq_1441	1	1	1	1	0.371093369522698	1	1	1	1	1	1	1	1	1	1	1	0.371093369522698	1	0.371093369522698	1	0.371093369522698	Firmicutes	Clostridia	Clostridiales	unclassified	unclassified	unclassified
Seq_1443	1	1	1	1	1	1	1	1	1	1	1	1	1	1	1	1	1	1	1	1	1	Firmicutes	Erysipelotrichia	Erysipelotrichales	Erysipelotrichaceae	Clostridium_XVIII	unclassified
Seq_1446	1	1	1	1	1	1	1	1	1	1	1	1	1	1	1	1	1	1	1	1	1	Firmicutes	Erysipelotrichia	Erysipelotrichales	Erysipelotrichaceae	unclassified	unclassified
Seq_1450	1	1	1	1	1	1	1	1	1	1	1	1	1	1	1	1	1	1	1	1	1	Firmicutes	Clostridia	Clostridiales	Lachnospiraceae	Blautia	unclassified
Seq_1452	1	1	1	1	1	1	1	1	1	1	1	1	1	1	1	1	1	1	1	1	1	Firmicutes	Clostridia	Clostridiales	Lachnospiraceae	Roseburia	unclassified
Seq_1455	1	1	1	1	1	1	1	1	1	1	1	1	1	1	1	1	1	1	1	1	1	Firmicutes	Negativicutes	Selenomonadales	Veillonellaceae	Megasphaera	Megasphaera_elsdenii
Seq_1469	1	1	1	1	1	1	1	1	1	1	1	1	1	1	1	1	1	1	1	1	1	Bacteroidetes	Bacteroidia	Bacteroidales	Prevotellaceae	Prevotella	Prevotella_copri
Seq_1470	1	1	1	1	1	1	1	1	1	1	1	1	1	1	1	1	1	1	1	1	1	Firmicutes	Clostridia	Clostridiales	Lachnospiraceae	Clostridium_XlVa	unclassified
Seq_1471	1	1	1	1	1	1	1	1	1	1	1	1	1	1	1	1	1	1	1	1	1	Bacteroidetes	Bacteroidia	Bacteroidales	Bacteroidaceae	Bacteroides	Bacteroides_intestinalis
Seq_1474	1	1	1	1	1	1	1	1	1	1	1	1	1	1	1	1	1	1	1	1	1	Firmicutes	Clostridia	Clostridiales	Ruminococcaceae	unclassified	unclassified
Seq_1478	1	1	1	1	1	1	1	1	1	1	1	1	1	1	1	1	1	1	1	1	1	Firmicutes	Clostridia	Clostridiales	Lachnospiraceae	unclassified	unclassified
Seq_1480	1	1	1	1	1	1	1	1	1	1	1	1	1	1	1	1	1	1	1	1	1	Firmicutes	Negativicutes	Selenomonadales	Veillonellaceae	Negativicoccus	Negativicoccus_succinicivorans
Seq_1486	1	1	1	1	1	1	1	1	1	1	1	1	1	1	1	1	1	1	1	1	1	Bacteroidetes	Bacteroidia	Bacteroidales	Bacteroidaceae	Bacteroides	Bacteroides_vulgatus
Seq_1504	1	1	1	1	1	1	1	1	1	1	1	1	1	1	1	1	1	1	1	1	1	Firmicutes	Negativicutes	Selenomonadales	Veillonellaceae	Selenomonas	Selenomonas_sputigena
Seq_1517	1	1	1	1	1	1	1	1	1	1	1	1	1	1	1	1	1	1	1	1	1	Firmicutes	Clostridia	Clostridiales	Ruminococcaceae	unclassified	unclassified
Seq_1523	1	1	1	1	1	1	1	1	1	1	1	1	1	1	1	1	1	1	1	1	1	Firmicutes	Clostridia	Clostridiales	unclassified	unclassified	unclassified
Seq_1524	1	1	1	1	1	1	1	1	1	1	1	1	1	1	1	1	1	1	1	1	1	Actinobacteria	Actinobacteria	Actinomycetales	Actinomycetaceae	Actinomyces	Actinomyces_odontolyticus
Seq_1538	1	1	1	1	1	1	1	1	1	1	1	1	1	1	1	1	1	1	1	1	1	Proteobacteria	Betaproteobacteria	Burkholderiales	Sutterellaceae	Parasutterella	Parasutterella_excrementihominis
Seq_1549	1	1	1	1	1	1	1	1	1	1	1	1	1	1	1	1	1	1	1	1	1	Actinobacteria	Actinobacteria	Actinomycetales	Actinomycetaceae	Mobiluncus	Mobiluncus_curtisii
Seq_1550	1	1	1	1	1	1	1	1	1	1	1	1	1	1	1	1	1	1	1	1	1	Firmicutes	Clostridia	Clostridiales	Ruminococcaceae	unclassified	unclassified
Seq_1551	1	1	1	1	1	1	1	1	1	1	1	1	1	1	1	1	1	1	1	1	1	Firmicutes	Clostridia	Clostridiales	Ruminococcaceae	unclassified	unclassified
Seq_1553	1	1	1	1	1	1	1	1	1	1	1	1	1	1	1	1	1	1	1	1	1	Firmicutes	Clostridia	Clostridiales	Ruminococcaceae	Faecalibacterium	Faecalibacterium_prausnitzii
Seq_1554	1	1	1	1	1	1	1	1	1	1	1	1	1	1	1	1	1	1	1	1	1	Actinobacteria	Actinobacteria	Actinomycetales	Propionibacteriaceae	Propionibacterium	Propionibacterium_acnes
Seq_1557	1	1	1	1	1	1	1	1	1	1	1	1	1	1	1	1	1	1	1	1	1	Bacteroidetes	Bacteroidia	Bacteroidales	Porphyromonadaceae	Odoribacter	Odoribacter_splanchnicus
Seq_1558	1	1	1	1	1	1	1	1	1	1	1	1	1	1	1	1	1	1	1	1	1	Firmicutes	Clostridia	Clostridiales	Lachnospiraceae	unclassified	unclassified
Seq_1562	1	1	1	1	1	1	1	1	1	1	1	1	1	1	1	1	1	1	1	1	1	Firmicutes	Negativicutes	Selenomonadales	Veillonellaceae	Dialister	Dialister_propionicifaciens
Seq_1564	1	1	1	1	1	1	1	1	1	1	1	1	1	1	1	1	1	1	1	1	1	Bacteroidetes	Bacteroidia	Bacteroidales	Porphyromonadaceae	Parabacteroides	unclassified
Seq_1573	1	1	1	1	1	1	1	1	1	1	1	1	1	1	1	1	1	1	1	1	1	Proteobacteria	Gammaproteobacteria	Enterobacteriales	Enterobacteriaceae	Klebsiella	unclassified
Seq_1575	1	1	1	1	1	1	1	1	1	1	1	1	1	1	1	1	1	1	1	1	1	Bacteroidetes	Bacteroidia	Bacteroidales	Rikenellaceae	Alistipes	Alistipes_shahii
Seq_1585	1	1	1	1	1	1	1	1	1	1	1	1	1	1	1	1	1	1	1	1	1	Firmicutes	Clostridia	Clostridiales	Lachnospiraceae	unclassified	unclassified
Seq_1614	1	1	1	1	1	1	1	1	1	1	1	1	1	1	1	1	1	1	1	1	1	Firmicutes	Clostridia	Clostridiales	Ruminococcaceae	unclassified	unclassified
Seq_1615	1	1	1	0.371093369522698	0.789268026134281	0.371093369522698	1	1	1	1	1	1	0.371093369522698	0.422678074170635	0.371093369522698	1	1	1	1	1	1	Proteobacteria	Alphaproteobacteria	Rhizobiales	Bradyrhizobiaceae	Bradyrhizobium	unclassified
Seq_1619	1	1	1	1	1	1	1	1	1	1	1	1	1	1	1	1	1	1	1	1	1	Spirochaetes	Spirochaetia	Spirochaetales	Spirochaetaceae	Treponema	Treponema_socranskii
Seq_1624	1	1	1	1	1	1	1	1	1	1	1	1	1	1	1	1	1	1	1	1	1	Firmicutes	Clostridia	Clostridiales	Lachnospiraceae	Blautia	unclassified
Seq_1636	1	1	1	1	1	1	1	1	1	1	1	1	1	1	1	1	1	1	1	1	1	Firmicutes	Clostridia	Clostridiales	Ruminococcaceae	unclassified	unclassified
Seq_1645	1	1	1	1	1	1	1	1	1	1	1	1	1	1	1	1	1	1	1	1	1	Firmicutes	Clostridia	Clostridiales	Ruminococcaceae	Faecalibacterium	Faecalibacterium_prausnitzii
Seq_1649	1	1	1	1	1	1	1	1	1	1	1	1	1	1	1	1	1	1	1	1	1	unclassified	unclassified	unclassified	unclassified	unclassified	unclassified
Seq_1660	1	1	1	1	0.789268026134281	0.371093369522698	1	0.371093369522698	0.371093369522698	0.789268026134281	0.371093369522698	1	0.371093369522698	0.422678074170635	0.371093369522698	1	1	1	1	1	0.371093369522698	Proteobacteria	Gammaproteobacteria	Xanthomonadales	Xanthomonadaceae	Dyella	unclassified
Seq_1661	1	1	1	1	1	1	1	1	1	1	1	1	1	1	1	1	1	1	1	1	1	Firmicutes	Clostridia	Clostridiales	Lachnospiraceae	Roseburia	Eubacterium_rectale
Seq_1673	0.371093369522698	1	1	1	1	1	0.371093369522698	0.371093369522698	0.371093369522698	0.371093369522698	1	1	1	1	1	1	1	1	1	1	1	unclassified	unclassified	unclassified	unclassified	unclassified	unclassified
Seq_1675	0.371093369522698	0.371093369522698	1	0.371093369522698	0.371093369522698	1	0.371093369522698	1	1	1	1	1	1	0.371093369522698	1	1	1	1	1	1	1	Firmicutes	Clostridia	Clostridiales	Ruminococcaceae	unclassified	unclassified
Seq_1677	1	1	1	1	1	1	1	1	1	1	1	1	1	1	1	1	1	1	1	1	1	Firmicutes	Clostridia	Clostridiales	Ruminococcaceae	unclassified	unclassified
Seq_1681	1	1	1	1	1	1	1	1	1	1	1	1	1	1	1	1	1	1	1	1	1	Actinobacteria	Actinobacteria	Actinomycetales	Micrococcaceae	Micrococcus	unclassified
Seq_1687	1	1	1	1	1	1	1	1	1	1	1	1	1	1	1	1	1	1	1	1	1	Firmicutes	Negativicutes	Selenomonadales	Veillonellaceae	Megasphaera	Megasphaera_elsdenii
Seq_1688	1	1	1	1	1	1	1	1	1	1	1	1	1	1	1	1	1	1	1	1	1	Firmicutes	Clostridia	Clostridiales	Lachnospiraceae	unclassified	unclassified
Seq_1689	1	1	1	1	1	1	1	1	1	1	1	1	1	1	1	1	1	1	1	1	1	Firmicutes	Clostridia	Clostridiales	Lachnospiraceae	unclassified	unclassified
Seq_1704	1	1	1	1	1	1	1	1	1	1	1	1	1	1	1	1	1	1	1	1	1	Actinobacteria	Actinobacteria	Coriobacteriales	Coriobacteriaceae	Olsenella	unclassified
Seq_1715	1	1	1	1	1	1	1	1	1	1	1	1	1	1	1	1	1	1	1	1	1	Firmicutes	Clostridia	Clostridiales	Clostridiales_Incertae_Sedis_XIII	Mogibacterium	unclassified
Seq_1733	1	1	1	1	1	1	1	1	1	1	1	1	1	1	1	1	1	1	1	1	1	Bacteroidetes	Bacteroidia	Bacteroidales	Prevotellaceae	Prevotella	Prevotella_copri
Seq_1756	0.371093369522698	1	1	1	0.371093369522698	1	0.371093369522698	0.371093369522698	0.371093369522698	1	0.371093369522698	1	1	0.371093369522698	1	1	0.371093369522698	1	0.371093369522698	1	0.371093369522698	Firmicutes	Clostridia	Clostridiales	unclassified	unclassified	unclassified
Seq_1763	1	1	1	1	1	1	1	1	1	1	1	1	1	1	1	1	1	1	1	1	1	Firmicutes	Clostridia	Clostridiales	Ruminococcaceae	unclassified	unclassified
Seq_1777	1	1	1	1	1	1	1	1	1	1	1	1	1	1	1	1	1	1	1	1	1	Actinobacteria	Actinobacteria	Actinomycetales	Actinomycetaceae	Actinomyces	unclassified
Seq_1784	1	1	1	1	1	1	1	1	1	1	1	1	1	1	1	1	1	1	1	1	1	Bacteroidetes	unclassified	unclassified	unclassified	unclassified	unclassified
Seq_1785	1	1	1	1	1	1	1	1	1	1	1	1	1	1	1	1	1	1	1	1	1	Firmicutes	Clostridia	Clostridiales	Lachnospiraceae	unclassified	unclassified
Seq_1789	1	1	1	1	1	1	1	1	1	1	1	1	1	1	1	1	1	1	1	1	1	Fusobacteria	Fusobacteriia	Fusobacteriales	Fusobacteriaceae	Fusobacterium	Fusobacterium_nucleatum
Seq_1797	1	1	1	1	1	1	1	1	1	1	1	1	1	1	1	1	1	1	1	1	1	Firmicutes	Erysipelotrichia	Erysipelotrichales	Erysipelotrichaceae	unclassified	unclassified
Seq_1798	1	1	1	1	1	1	1	1	1	1	1	1	1	1	1	1	1	1	1	1	1	Firmicutes	Clostridia	Clostridiales	Ruminococcaceae	Ruminococcus	Ruminococcus_callidus
Seq_1800	1	1	1	1	1	1	1	1	1	1	1	1	1	1	1	1	1	1	1	1	1	Firmicutes	Clostridia	Clostridiales	Lachnospiraceae	Ruminococcus2	Ruminococcus_torques
Seq_1809	1	1	1	1	1	1	1	1	1	1	1	1	1	1	1	1	1	1	1	1	1	Proteobacteria	Alphaproteobacteria	unclassified	unclassified	unclassified	unclassified
Seq_1826	1	1	1	1	1	1	1	1	1	1	1	1	1	1	1	1	1	1	1	1	1	unclassified	unclassified	unclassified	unclassified	unclassified	unclassified
Seq_1845	1	1	1	1	1	1	1	1	1	1	1	1	1	1	1	1	1	1	1	1	1	Firmicutes	unclassified	unclassified	unclassified	unclassified	unclassified
Seq_1850	1	1	1	1	1	1	1	1	1	1	1	1	1	1	1	1	1	1	1	1	1	Firmicutes	Clostridia	Clostridiales	Lachnospiraceae	Coprococcus	Coprococcus_comes
Seq_1851	1	1	1	1	1	1	1	1	1	1	1	1	1	1	1	1	1	1	1	1	1	Proteobacteria	Betaproteobacteria	Burkholderiales	Sutterellaceae	Parasutterella	Parasutterella_excrementihominis
Seq_1852	1	1	1	1	1	1	1	1	1	1	1	1	1	1	1	1	1	1	1	1	1	Proteobacteria	Betaproteobacteria	Burkholderiales	Sutterellaceae	Parasutterella	Parasutterella_excrementihominis
Seq_1891	1	1	1	1	1	1	1	1	1	1	1	1	1	1	1	1	1	1	1	1	1	Actinobacteria	Actinobacteria	Actinomycetales	Dermacoccaceae	Dermacoccus	unclassified
Seq_1892	1	1	1	1	1	1	1	1	1	1	1	1	1	1	1	1	1	1	1	1	1	Firmicutes	Clostridia	Clostridiales	Ruminococcaceae	Clostridium_IV	Clostridium_leptum
Seq_1893	1	1	1	1	1	1	1	1	1	1	1	1	1	1	1	1	1	1	1	1	1	Firmicutes	Clostridia	Clostridiales	Lachnospiraceae	Blautia	unclassified
Seq_1894	1	1	1	1	1	1	1	1	1	1	1	1	1	1	1	1	1	1	1	1	1	Bacteroidetes	Bacteroidia	Bacteroidales	Prevotellaceae	unclassified	unclassified
Seq_1926	1	1	1	1	1	1	1	1	1	1	1	1	1	1	1	1	1	1	1	1	1	Proteobacteria	Gammaproteobacteria	Pseudomonadales	Moraxellaceae	Enhydrobacter	unclassified
Seq_1927	1	1	1	1	1	1	1	1	1	1	1	1	1	1	1	1	1	1	1	1	1	Actinobacteria	Actinobacteria	Coriobacteriales	Coriobacteriaceae	Eggerthella	Eggerthella_lenta
Seq_1933	1	1	1	1	1	1	1	1	1	1	1	1	1	1	1	1	1	1	1	1	1	Firmicutes	Clostridia	Clostridiales	Clostridiales_Incertae_Sedis_XI	Peptoniphilus	unclassified
Seq_1936	1	1	1	1	1	1	1	1	1	1	1	1	1	1	1	1	1	1	1	1	1	Proteobacteria	Gammaproteobacteria	Enterobacteriales	Enterobacteriaceae	unclassified	unclassified
Seq_1948	1	1	1	1	1	1	1	1	1	1	1	1	1	1	1	1	1	1	1	1	1	unclassified	unclassified	unclassified	unclassified	unclassified	unclassified
Seq_1953	1	1	1	1	1	1	1	1	1	1	1	1	1	1	1	1	1	1	1	1	1	Firmicutes	Clostridia	Clostridiales	Lachnospiraceae	unclassified	unclassified
Seq_1984	1	1	1	1	1	1	1	1	1	1	1	1	1	1	1	1	1	1	1	1	1	Firmicutes	Clostridia	Clostridiales	Lachnospiraceae	unclassified	unclassified
Seq_1993	1	1	1	1	1	1	1	1	1	1	1	1	1	1	1	1	1	1	1	1	1	Firmicutes	Clostridia	Clostridiales	Ruminococcaceae	Flavonifractor	unclassified
Seq_2011	1	1	1	1	1	1	1	1	1	1	1	1	1	1	1	1	1	1	1	1	1	Firmicutes	Clostridia	Clostridiales	Lachnospiraceae	Ruminococcus2	unclassified
Seq_2049	1	1	1	1	1	1	1	1	1	1	1	1	1	1	1	1	1	1	1	1	1	Firmicutes	Clostridia	Clostridiales	Lachnospiraceae	Coprococcus	Coprococcus_catus
Seq_2056	1	1	1	1	1	1	1	1	1	1	1	1	1	1	1	1	1	1	1	1	1	unclassified	unclassified	unclassified	unclassified	unclassified	unclassified
Seq_2057	1	1	1	1	1	1	1	1	1	1	1	1	1	1	1	1	1	1	1	1	1	Firmicutes	Clostridia	Clostridiales	Ruminococcaceae	unclassified	unclassified
Seq_2072	1	1	1	1	1	1	1	1	1	1	1	1	1	1	1	1	1	1	1	1	1	unclassified	unclassified	unclassified	unclassified	unclassified	unclassified
Seq_2097	1	1	1	1	1	1	1	1	1	1	1	1	1	1	1	1	1	1	1	1	1	Lentisphaerae	Lentisphaeria	Victivallales	Victivallaceae	Victivallis	Victivallis_vadensis
Seq_2101	1	1	0.371093369522698	1	1	1	1	1	1	1	1	0.371093369522698	1	1	1	0.371093369522698	1	1	1	1	1	Actinobacteria	Actinobacteria	Coriobacteriales	Coriobacteriaceae	Slackia	Slackia_piriformis
Seq_2104	1	1	1	1	1	1	1	1	1	1	1	1	1	1	1	1	1	1	1	1	1	Bacteroidetes	Bacteroidia	Bacteroidales	Porphyromonadaceae	Butyricimonas	Butyricimonas_virosa
Seq_2105	1	1	1	1	1	1	1	1	1	1	1	1	1	1	1	1	1	1	1	1	1	Firmicutes	Negativicutes	Selenomonadales	Veillonellaceae	unclassified	unclassified
Seq_2131	1	1	1	1	1	1	1	1	1	1	1	1	1	1	1	1	1	1	1	1	1	Firmicutes	Clostridia	Clostridiales	Clostridiaceae_1	Clostridium_sensu_stricto	Clostridium_tertium
Seq_2177	1	1	1	1	1	1	1	1	1	1	1	1	1	1	1	1	1	1	1	1	1	Firmicutes	Clostridia	Clostridiales	Ruminococcaceae	unclassified	unclassified
Seq_2184	1	1	1	1	1	1	1	1	1	1	1	1	1	1	1	1	1	1	1	1	1	Bacteroidetes	Bacteroidia	Bacteroidales	Porphyromonadaceae	Odoribacter	Odoribacter_splanchnicus
Seq_2189	1	1	1	1	1	1	1	1	1	1	1	1	1	1	1	1	1	1	1	1	1	Bacteroidetes	Bacteroidia	Bacteroidales	Porphyromonadaceae	Parabacteroides	Parabacteroides_distasonis
Seq_2201	1	1	1	1	1	1	1	1	1	1	1	1	1	1	1	1	1	1	1	1	1	Firmicutes	Clostridia	Clostridiales	Ruminococcaceae	Oscillibacter	unclassified
Seq_2204	1	1	1	1	1	1	1	1	1	1	1	1	1	1	1	1	1	1	1	1	1	Firmicutes	Clostridia	Clostridiales	Lachnospiraceae	Clostridium_XlVa	unclassified
Seq_2233	1	1	1	1	1	1	1	1	1	1	1	1	1	1	1	1	1	1	1	1	1	unclassified	unclassified	unclassified	unclassified	unclassified	unclassified
Seq_2252	1	1	1	1	1	1	1	1	1	1	1	1	1	1	1	1	1	1	1	1	1	Firmicutes	Clostridia	Clostridiales	Ruminococcaceae	unclassified	unclassified
Seq_2266	0.371093369522698	1	0.371093369522698	1	0.371093369522698	0.371093369522698	1	1	1	1	1	1	1	1	1	1	1	1	1	1	1	Deinococcus-Thermus	Deinococci	Thermales	Thermaceae	Thermus	Thermus_scotoductus
Seq_2267	1	1	1	1	1	1	1	1	1	1	1	1	1	1	1	1	1	1	1	1	1	Firmicutes	Clostridia	Clostridiales	Peptococcaceae_1	Peptococcus	Peptococcus_niger
Seq_2282	1	1	1	1	1	1	1	1	1	1	1	1	1	1	1	1	1	1	1	1	1	Bacteroidetes	Bacteroidia	Bacteroidales	Porphyromonadaceae	Butyricimonas	Butyricimonas_virosa
Seq_2283	1	1	1	1	1	1	1	1	1	1	1	1	1	1	1	1	1	1	1	1	1	Proteobacteria	Betaproteobacteria	Burkholderiales	Sutterellaceae	Parasutterella	Parasutterella_excrementihominis
Seq_2284	1	1	1	1	1	1	1	1	1	1	1	1	1	1	1	1	1	1	1	1	1	Bacteroidetes	Bacteroidia	Bacteroidales	Bacteroidaceae	Bacteroides	Bacteroides_xylanisolvens
Seq_2324	1	1	1	1	1	1	1	1	1	1	1	1	1	1	1	1	1	1	1	1	1	Firmicutes	Erysipelotrichia	Erysipelotrichales	Erysipelotrichaceae	unclassified	unclassified
Seq_2345	1	1	1	1	1	1	1	1	1	1	1	1	1	1	1	1	1	1	1	1	1	Actinobacteria	Actinobacteria	Coriobacteriales	Coriobacteriaceae	Collinsella	Collinsella_aerofaciens
Seq_2346	1	1	1	1	1	1	1	1	1	1	1	1	1	1	1	1	1	1	1	1	1	Firmicutes	Negativicutes	Selenomonadales	Acidaminococcaceae	Phascolarctobacterium	Phascolarctobacterium_succinatutens
Seq_2347	1	1	1	1	1	1	1	1	1	1	1	1	1	1	1	1	1	1	1	1	1	Firmicutes	Clostridia	Clostridiales	Lachnospiraceae	Clostridium_XlVb	unclassified
Seq_2355	1	1	1	1	1	1	1	1	1	1	1	1	1	1	1	1	1	1	1	1	1	Fusobacteria	Fusobacteriia	Fusobacteriales	Fusobacteriaceae	Fusobacterium	Fusobacterium_nucleatum
Seq_2371	1	1	1	1	1	1	1	1	1	1	1	1	1	1	1	1	1	1	1	1	1	Firmicutes	Clostridia	Clostridiales	unclassified	unclassified	unclassified
Seq_2379	1	1	1	1	1	1	1	1	1	1	1	1	1	1	1	1	1	1	1	1	1	Firmicutes	Clostridia	Clostridiales	unclassified	unclassified	unclassified
Seq_2380	1	1	1	1	1	1	1	1	1	1	1	1	1	1	1	1	1	1	1	1	1	Bacteroidetes	Bacteroidia	Bacteroidales	Prevotellaceae	Prevotella	Prevotella_copri
Seq_2388	1	1	1	1	1	1	1	1	1	1	1	1	1	1	1	1	1	1	1	1	1	Bacteroidetes	Bacteroidia	Bacteroidales	Porphyromonadaceae	Barnesiella	Barnesiella_intestinihominis
Seq_2389	1	1	1	1	1	1	1	1	1	1	1	1	1	1	1	1	1	1	1	1	1	Firmicutes	Clostridia	Clostridiales	Lachnospiraceae	unclassified	unclassified
Seq_2406	1	1	1	1	1	1	1	1	1	1	1	1	1	1	1	1	1	1	1	1	1	Firmicutes	Clostridia	Clostridiales	Lachnospiraceae	unclassified	unclassified
Seq_2439	1	1	1	1	1	1	1	1	1	1	1	1	1	1	1	1	1	1	1	1	1	Firmicutes	Clostridia	Clostridiales	Ruminococcaceae	Clostridium_IV	unclassified
Seq_2474	1	1	1	1	1	1	1	1	1	1	1	1	1	1	1	1	1	1	1	1	1	Bacteroidetes	Bacteroidia	Bacteroidales	Rikenellaceae	Alistipes	Alistipes_senegalensis
Seq_2484	1	1	1	1	1	1	1	1	1	1	1	1	1	1	1	1	1	1	1	1	1	Firmicutes	Clostridia	Clostridiales	Lachnospiraceae	unclassified	unclassified
Seq_2496	1	1	1	1	1	1	1	1	1	1	1	1	1	1	1	1	1	1	1	1	1	Firmicutes	Clostridia	Clostridiales	Ruminococcaceae	unclassified	unclassified
Seq_2502	1	1	1	1	1	1	1	1	1	1	1	1	1	1	1	1	1	1	1	1	1	Bacteroidetes	Bacteroidia	Bacteroidales	Bacteroidaceae	Bacteroides	Bacteroides_xylanisolvens
Seq_2509	1	1	1	1	1	1	1	1	1	1	1	1	1	1	1	1	1	1	1	1	1	Proteobacteria	Alphaproteobacteria	unclassified	unclassified	unclassified	unclassified
Seq_2514	1	1	1	1	1	1	1	1	1	1	1	1	1	1	1	1	1	1	1	1	1	Firmicutes	Clostridia	Clostridiales	Ruminococcaceae	unclassified	unclassified
Seq_2534	1	1	1	1	1	1	1	1	1	1	1	1	1	1	1	1	1	1	1	1	1	Firmicutes	Clostridia	Clostridiales	Ruminococcaceae	Faecalibacterium	Faecalibacterium_prausnitzii
Seq_2535	1	1	1	1	1	1	1	1	1	1	1	1	1	1	1	1	1	1	1	1	1	Firmicutes	Clostridia	Clostridiales	Peptostreptococcaceae	Clostridium_XI	Clostridium_glycolicum
Seq_2561	1	1	1	1	1	1	1	1	1	1	1	1	1	1	1	1	1	1	1	1	1	Bacteroidetes	unclassified	unclassified	unclassified	unclassified	unclassified
Seq_2570	1	1	1	1	1	1	1	1	1	1	1	1	1	1	1	1	1	1	1	1	1	Firmicutes	Clostridia	Clostridiales	Ruminococcaceae	unclassified	unclassified
Seq_2576	1	1	1	1	1	1	1	1	1	1	1	1	1	1	1	1	1	1	1	1	1	Firmicutes	Clostridia	Clostridiales	Ruminococcaceae	Ruminococcus	unclassified
Seq_2578	1	1	1	1	1	1	1	1	1	1	1	1	1	1	1	1	1	1	1	1	1	unclassified	unclassified	unclassified	unclassified	unclassified	unclassified
Seq_2587	1	1	1	1	1	1	1	1	1	1	1	1	1	1	1	1	1	1	1	1	1	Firmicutes	Clostridia	Clostridiales	Peptococcaceae_1	Peptococcus	Peptococcus_niger
Seq_2597	1	1	1	1	1	1	1	1	1	1	1	1	1	1	1	1	1	1	1	1	1	Firmicutes	Negativicutes	Selenomonadales	Acidaminococcaceae	Acidaminococcus	Acidaminococcus_fermentans
Seq_2621	1	1	1	1	1	1	1	1	1	1	1	1	1	1	1	1	1	1	1	1	1	Bacteroidetes	Bacteroidia	Bacteroidales	Bacteroidaceae	Bacteroides	unclassified
Seq_2626	1	1	1	1	1	1	1	1	1	1	1	1	1	1	1	1	1	1	1	1	1	Cyanobacteria/Chloroplast	Chloroplast	Chloroplast	Streptophyta	unclassified	unclassified
Seq_2627	1	1	1	1	1	1	1	1	1	1	1	1	1	1	1	1	1	1	1	1	1	Proteobacteria	Gammaproteobacteria	Enterobacteriales	Enterobacteriaceae	Proteus	unclassified
Seq_2635	1	1	1	1	1	1	1	1	1	1	1	1	1	1	1	1	1	1	1	1	1	Firmicutes	Clostridia	Clostridiales	Lachnospiraceae	unclassified	unclassified
Seq_2649	1	1	1	1	1	1	1	1	1	1	1	1	1	1	1	1	1	1	1	1	1	Firmicutes	Clostridia	Clostridiales	unclassified	unclassified	unclassified
Seq_2666	1	1	1	1	1	1	1	1	1	1	1	1	1	1	1	1	1	1	1	1	1	Proteobacteria	Alphaproteobacteria	Sphingomonadales	Sphingomonadaceae	Sphingomonas	unclassified
Seq_2713	1	1	1	1	1	1	1	1	1	1	1	1	1	1	1	1	1	1	1	1	1	Proteobacteria	Alphaproteobacteria	Rhizobiales	Phyllobacteriaceae	unclassified	unclassified
Seq_2722	1	1	1	1	1	1	1	1	1	1	1	1	1	1	1	1	1	1	1	1	1	Firmicutes	Clostridia	Clostridiales	Ruminococcaceae	Faecalibacterium	Faecalibacterium_prausnitzii
Seq_2772	1	1	1	1	1	1	1	1	1	1	1	1	1	1	1	1	1	1	1	1	1	Verrucomicrobia	Opitutae	Puniceicoccales	Puniceicoccaceae	unclassified	unclassified
Seq_2783	1	1	1	1	1	1	1	1	1	1	1	1	1	1	1	1	1	1	1	1	1	Firmicutes	Clostridia	Clostridiales	Lachnospiraceae	unclassified	unclassified
Seq_2793	1	1	1	1	1	1	1	1	1	1	1	1	1	1	1	1	1	1	1	1	1	Bacteroidetes	Bacteroidia	Bacteroidales	Porphyromonadaceae	Butyricimonas	Butyricimonas_virosa
Seq_2803	1	1	1	1	1	1	1	1	1	1	1	1	1	1	1	1	1	1	1	1	1	Firmicutes	Clostridia	Clostridiales	unclassified	unclassified	unclassified
Seq_2804	1	1	1	1	1	1	1	1	1	1	1	1	1	1	1	1	1	1	1	1	1	Firmicutes	Clostridia	Clostridiales	Lachnospiraceae	unclassified	unclassified
Seq_2811	1	1	1	1	1	1	1	1	1	1	1	1	1	1	1	1	1	1	1	1	1	Actinobacteria	Actinobacteria	Actinomycetales	Actinomycetaceae	Actinomyces	Actinomyces_lingnae
Seq_2813	1	1	1	1	1	1	1	1	1	1	1	1	1	1	1	1	1	1	1	1	1	Firmicutes	Clostridia	Clostridiales	Lachnospiraceae	unclassified	unclassified
Seq_2814	1	1	1	1	1	1	1	1	1	1	1	1	1	1	1	1	1	1	1	1	1	Firmicutes	Negativicutes	Selenomonadales	Veillonellaceae	Allisonella	Allisonella_histaminiformans
Seq_2830	1	1	1	1	1	1	1	1	1	1	1	1	1	1	1	1	1	1	1	1	1	Fusobacteria	Fusobacteriia	Fusobacteriales	Fusobacteriaceae	Fusobacterium	Fusobacterium_nucleatum
Seq_2832	1	1	1	1	1	1	1	1	1	1	1	1	1	1	1	1	1	1	1	1	1	Firmicutes	Clostridia	Clostridiales	Lachnospiraceae	Clostridium_XlVa	unclassified
Seq_2846	1	1	1	1	1	1	1	1	1	1	1	1	1	1	1	1	1	1	1	1	1	Bacteroidetes	Bacteroidia	Bacteroidales	Porphyromonadaceae	Parabacteroides	Parabacteroides_distasonis
Seq_2850	1	1	1	1	1	1	1	1	1	1	1	1	1	1	1	1	1	1	1	1	1	Firmicutes	unclassified	unclassified	unclassified	unclassified	unclassified
Seq_2892	1	1	1	1	1	1	1	1	1	1	1	1	1	1	1	1	1	1	1	1	1	Bacteroidetes	Bacteroidia	Bacteroidales	Prevotellaceae	Prevotella	Prevotella_copri
Seq_2921	1	1	1	1	1	1	1	1	1	1	1	1	1	1	1	1	1	1	1	1	1	Bacteroidetes	Bacteroidia	Bacteroidales	Rikenellaceae	Alistipes	Alistipes_shahii
Seq_2942	1	1	1	1	1	1	1	1	1	1	1	1	1	1	1	1	1	1	1	1	1	Firmicutes	Clostridia	Clostridiales	Ruminococcaceae	unclassified	unclassified
Seq_2945	1	1	1	1	1	1	1	1	1	1	1	1	1	1	1	1	1	1	1	1	1	Firmicutes	Clostridia	Clostridiales	Ruminococcaceae	unclassified	unclassified
Seq_2960	0.371093369522698	1	1	1	1	1	0.789268026134281	0.371093369522698	0.371093369522698	0.371093369522698	0.371093369522698	1	1	1	1	1	1	1	1	1	1	Verrucomicrobia	Verrucomicrobiae	Verrucomicrobiales	Verrucomicrobiaceae	Prosthecobacter	Prosthecobacter_vanneervenii
Seq_2961	1	1	1	1	1	1	1	1	1	1	1	1	1	1	1	1	1	1	1	1	1	Cyanobacteria/Chloroplast	Chloroplast	Chloroplast	Streptophyta	unclassified	unclassified
Seq_2974	1	1	1	1	1	1	1	1	1	1	1	1	1	1	1	1	1	1	1	1	1	Firmicutes	Clostridia	Clostridiales	Lachnospiraceae	unclassified	unclassified
Seq_2988	1	1	1	1	1	1	1	1	1	1	1	1	1	1	1	1	1	1	1	1	1	Bacteroidetes	unclassified	unclassified	unclassified	unclassified	unclassified
Seq_2989	1	1	1	1	1	1	1	1	1	1	1	1	1	1	1	1	1	1	1	1	1	Firmicutes	Clostridia	Clostridiales	Ruminococcaceae	unclassified	unclassified
Seq_2991	1	1	1	1	1	1	1	1	1	1	1	1	1	1	1	1	1	1	1	1	1	unclassified	unclassified	unclassified	unclassified	unclassified	unclassified
Seq_3000	1	1	1	1	1	1	1	1	1	1	1	1	1	1	1	1	1	1	1	1	1	Firmicutes	Clostridia	Clostridiales	Ruminococcaceae	Clostridium_IV	unclassified
Seq_3002	1	1	1	1	1	1	1	1	1	1	1	1	1	1	1	1	1	1	1	1	1	Firmicutes	Clostridia	Clostridiales	Ruminococcaceae	unclassified	unclassified
Seq_3023	1	1	1	1	1	1	1	1	1	1	1	1	1	1	1	1	1	1	1	1	1	Firmicutes	Clostridia	Clostridiales	Ruminococcaceae	unclassified	unclassified
Seq_3028	1	1	1	1	1	1	1	1	1	1	1	1	1	1	1	1	1	1	1	1	1	Firmicutes	Clostridia	Clostridiales	Lachnospiraceae	unclassified	unclassified
Seq_3030	1	1	1	1	1	1	1	1	1	1	1	1	1	1	1	1	1	1	1	1	1	Firmicutes	Clostridia	Clostridiales	Lachnospiraceae	Ruminococcus2	Ruminococcus_torques
Seq_3046	1	1	1	1	1	1	1	1	1	1	1	1	1	1	1	1	1	1	1	1	1	Firmicutes	Clostridia	Clostridiales	Lachnospiraceae	unclassified	unclassified
Seq_3082	1	1	1	1	1	1	1	1	1	1	1	1	1	1	1	1	1	1	1	1	1	Fusobacteria	Fusobacteriia	Fusobacteriales	Fusobacteriaceae	Fusobacterium	Fusobacterium_nucleatum
Seq_3115	1	1	1	1	1	1	1	1	1	1	1	1	1	1	1	1	1	1	1	1	1	Firmicutes	Clostridia	Clostridiales	Ruminococcaceae	unclassified	unclassified
Seq_3152	1	1	1	1	1	1	1	1	1	1	1	1	1	1	1	1	1	1	1	1	1	Firmicutes	Bacilli	Lactobacillales	Streptococcaceae	Streptococcus	unclassified
Seq_3204	1	1	1	1	1	1	1	1	1	1	1	1	1	1	1	1	1	1	1	1	1	Proteobacteria	Gammaproteobacteria	Enterobacteriales	Enterobacteriaceae	Klebsiella	Klebsiella_pneumoniae
Seq_3220	1	1	1	1	1	1	1	1	1	1	1	1	1	1	1	1	1	1	1	1	1	Proteobacteria	Gammaproteobacteria	Enterobacteriales	Enterobacteriaceae	unclassified	unclassified
Seq_3235	1	1	1	1	1	1	1	1	1	1	1	1	1	1	1	1	1	1	1	1	1	Proteobacteria	Deltaproteobacteria	Desulfovibrionales	Desulfovibrionaceae	unclassified	unclassified
Seq_3237	1	1	1	1	1	1	1	1	1	1	1	1	1	1	1	1	1	1	1	1	1	Actinobacteria	Actinobacteria	Coriobacteriales	Coriobacteriaceae	unclassified	unclassified
Seq_3247	1	1	1	1	1	1	1	1	1	1	1	1	1	1	1	1	1	1	1	1	1	Firmicutes	Clostridia	Clostridiales	Lachnospiraceae	unclassified	unclassified
Seq_3248	1	1	1	1	1	1	1	1	1	1	1	1	1	1	1	1	1	1	1	1	1	Firmicutes	unclassified	unclassified	unclassified	unclassified	unclassified
Seq_3267	1	1	1	1	1	1	1	1	1	1	1	1	1	1	1	1	1	1	1	1	1	Firmicutes	Clostridia	Clostridiales	Ruminococcaceae	unclassified	unclassified
Seq_3268	1	1	1	1	1	1	1	1	1	1	1	1	1	1	1	1	1	1	1	1	1	Proteobacteria	Gammaproteobacteria	Pseudomonadales	Pseudomonadaceae	Pseudomonas	unclassified
Seq_3281	1	1	1	1	1	1	1	1	1	1	1	1	1	1	1	1	1	1	1	1	1	Firmicutes	Negativicutes	Selenomonadales	Veillonellaceae	Allisonella	Allisonella_histaminiformans
Seq_3282	1	1	1	1	1	1	1	1	1	1	1	1	1	1	1	1	1	1	1	1	1	Firmicutes	Clostridia	Clostridiales	Ruminococcaceae	unclassified	unclassified
Seq_3294	1	1	1	1	1	1	1	1	1	1	1	1	1	1	1	1	1	1	1	1	1	unclassified	unclassified	unclassified	unclassified	unclassified	unclassified
Seq_3295	1	1	1	1	1	1	1	1	1	1	1	1	1	1	1	1	1	1	1	1	1	Proteobacteria	Alphaproteobacteria	Rhodospirillales	Rhodospirillaceae	Azospirillum	unclassified
Seq_3311	1	1	1	1	1	1	1	1	1	1	1	1	1	1	1	1	1	1	1	1	1	Proteobacteria	Gammaproteobacteria	Aeromonadales	Succinivibrionaceae	Succinivibrio	Succinivibrio_dextrinosolvens
Seq_3314	1	1	1	1	1	1	1	1	1	1	1	1	1	1	1	1	1	1	1	1	1	Firmicutes	Clostridia	Clostridiales	Ruminococcaceae	unclassified	unclassified
Seq_3349	1	1	1	1	1	1	1	1	1	1	1	1	1	1	1	1	1	1	1	1	1	Firmicutes	Negativicutes	Selenomonadales	Veillonellaceae	Allisonella	Allisonella_histaminiformans
Seq_3376	1	1	1	1	1	1	1	1	1	1	1	1	1	1	1	1	1	1	1	1	1	Bacteroidetes	Bacteroidia	Bacteroidales	Bacteroidaceae	Bacteroides	Bacteroides_thetaiotaomicron
Seq_3388	1	1	1	1	1	1	1	1	1	1	1	1	1	1	1	1	1	1	1	1	1	Firmicutes	Clostridia	Clostridiales	Peptococcaceae_1	Peptococcus	Peptococcus_niger
Seq_3390	1	1	1	1	1	1	1	1	1	1	1	1	1	1	1	1	1	1	1	1	1	Proteobacteria	Deltaproteobacteria	Bdellovibrionales	Bdellovibrionaceae	Vampirovibrio	unclassified
Seq_3418	1	1	1	1	1	1	1	1	1	1	1	1	1	1	1	1	1	1	1	1	1	Proteobacteria	Epsilonproteobacteria	Campylobacterales	Campylobacteraceae	Campylobacter	Campylobacter_concisus
Seq_3421	1	1	1	1	1	1	1	1	1	1	1	1	1	1	1	1	1	1	1	1	1	Firmicutes	Clostridia	Clostridiales	unclassified	unclassified	unclassified
Seq_3493	1	1	1	1	1	1	1	1	1	1	1	1	1	1	1	1	1	1	1	1	1	Bacteroidetes	Bacteroidia	Bacteroidales	Porphyromonadaceae	Odoribacter	Odoribacter_splanchnicus
Seq_3509	1	1	1	1	1	1	1	1	1	1	1	1	1	1	1	1	1	1	1	1	1	Firmicutes	Clostridia	Clostridiales	unclassified	unclassified	unclassified
Seq_3510	1	1	1	1	1	1	1	1	1	1	1	1	1	1	1	1	1	1	1	1	1	Firmicutes	Clostridia	Clostridiales	Lachnospiraceae	Clostridium_XlVa	unclassified
Seq_3599	1	1	1	1	1	1	1	1	1	1	1	1	1	1	1	1	1	1	1	1	1	Firmicutes	Clostridia	Clostridiales	Lachnospiraceae	Clostridium_XlVb	Clostridium_colinum
Seq_3613	1	1	1	1	1	1	1	1	1	1	1	1	1	1	1	1	1	1	1	1	1	Firmicutes	Clostridia	Clostridiales	Ruminococcaceae	Clostridium_IV	Intestinimonas_butyriciproducens
Seq_3615	1	1	1	1	1	1	1	1	1	1	1	1	1	1	1	1	1	1	1	1	1	Firmicutes	Clostridia	Clostridiales	unclassified	unclassified	unclassified
Seq_3616	1	1	1	1	1	1	1	1	1	1	1	1	1	1	1	1	1	1	1	1	1	Firmicutes	Negativicutes	Selenomonadales	Veillonellaceae	Mitsuokella	Mitsuokella_jalaludinii
Seq_3617	1	1	1	1	1	1	1	1	1	1	1	1	1	1	1	1	1	1	1	1	1	Firmicutes	Clostridia	Clostridiales	Ruminococcaceae	unclassified	unclassified
Seq_3639	1	1	1	1	1	1	1	1	1	1	1	1	1	1	1	1	1	1	1	1	1	Firmicutes	Clostridia	Clostridiales	Lachnospiraceae	unclassified	unclassified
Seq_3640	1	1	1	1	1	1	1	1	1	1	1	1	1	1	1	1	1	1	1	1	1	Proteobacteria	Betaproteobacteria	Rhodocyclales	Rhodocyclaceae	Methyloversatilis	unclassified
Seq_3664	1	1	1	1	1	1	1	1	1	1	1	1	1	1	1	1	1	1	1	1	1	Bacteroidetes	Bacteroidia	Bacteroidales	Prevotellaceae	Prevotella	Prevotella_copri
Seq_3691	1	1	1	1	1	1	1	1	1	1	1	1	1	1	1	1	1	1	1	1	1	Firmicutes	Clostridia	Clostridiales	unclassified	unclassified	unclassified
Seq_3723	1	1	1	1	1	1	1	1	1	1	1	1	1	1	1	1	1	1	1	1	1	Proteobacteria	Betaproteobacteria	Burkholderiales	Comamonadaceae	Schlegelella	Schlegelella_aquatica
Seq_3724	1	1	1	1	1	1	1	1	1	1	1	1	1	1	1	1	1	1	1	1	1	Firmicutes	Clostridia	Clostridiales	Lachnospiraceae	Clostridium_XlVa	unclassified
Seq_3746	1	1	1	1	1	1	1	1	1	1	1	1	1	1	1	1	1	1	1	1	1	Firmicutes	Clostridia	Clostridiales	Ruminococcaceae	Clostridium_IV	unclassified
Seq_3843	1	1	1	1	1	1	1	1	1	1	1	1	1	1	1	1	1	1	1	1	1	Firmicutes	Clostridia	Clostridiales	Ruminococcaceae	unclassified	unclassified
Seq_3872	1	1	1	1	1	1	1	1	1	1	1	1	1	1	1	1	1	1	1	1	1	Bacteroidetes	Bacteroidia	Bacteroidales	Prevotellaceae	Prevotella	Prevotella_copri
Seq_3908	1	1	1	1	1	1	1	1	1	1	1	1	1	1	1	1	1	1	1	1	1	Actinobacteria	Actinobacteria	Actinomycetales	Corynebacteriaceae	Corynebacterium	Corynebacterium_kroppenstedtii
Seq_3941	1	1	1	1	1	1	1	1	1	1	1	1	1	1	1	1	1	1	1	1	1	Firmicutes	Clostridia	Clostridiales	Lachnospiraceae	Clostridium_XlVb	Clostridium_lactatifermentans
Seq_3942	1	1	1	1	1	1	1	1	1	1	1	1	1	1	1	1	1	1	1	1	1	Firmicutes	Clostridia	Clostridiales	Ruminococcaceae	Faecalibacterium	Faecalibacterium_prausnitzii
Seq_4008	1	1	1	1	1	1	1	1	1	1	1	1	1	1	1	1	1	1	1	1	1	Firmicutes	Clostridia	Clostridiales	unclassified	unclassified	unclassified
Seq_4009	1	1	1	1	1	1	1	1	1	1	1	1	1	1	1	1	1	1	1	1	1	Firmicutes	Clostridia	Clostridiales	unclassified	unclassified	unclassified
Seq_4032	1	1	1	1	1	1	1	1	1	1	1	1	1	1	1	1	1	1	1	1	1	Firmicutes	Clostridia	Clostridiales	unclassified	unclassified	unclassified
Seq_4033	1	1	1	1	1	1	1	1	1	1	1	1	1	1	1	1	1	1	1	1	1	Firmicutes	Clostridia	Clostridiales	Ruminococcaceae	Clostridium_IV	Clostridium_leptum
Seq_4053	1	1	1	1	1	1	1	1	1	1	1	1	1	1	1	1	1	1	1	1	1	Bacteroidetes	Bacteroidia	Bacteroidales	Bacteroidaceae	Bacteroides	Bacteroides_nordii
Seq_4055	1	1	1	1	1	1	1	1	1	1	1	1	1	1	1	1	1	1	1	1	1	Actinobacteria	Actinobacteria	Coriobacteriales	Coriobacteriaceae	Collinsella	Collinsella_aerofaciens
Seq_4148	1	1	1	1	1	1	1	1	1	1	1	1	1	1	1	1	1	1	1	1	1	Firmicutes	Clostridia	Clostridiales	Clostridiaceae_1	Clostridium_sensu_stricto	Clostridium_disporicum
Seq_4179	1	1	1	1	1	1	1	1	1	1	1	1	1	1	1	1	1	1	1	1	1	Firmicutes	Negativicutes	Selenomonadales	Veillonellaceae	Allisonella	Allisonella_histaminiformans
Seq_4183	1	1	1	1	1	1	1	1	1	1	1	1	1	1	1	1	1	1	1	1	1	Proteobacteria	Alphaproteobacteria	Caulobacterales	Caulobacteraceae	Caulobacter	unclassified
Seq_4184	1	1	1	1	1	1	1	1	1	1	1	1	1	1	1	1	1	1	1	1	1	Firmicutes	Negativicutes	Selenomonadales	Veillonellaceae	Selenomonas	Selenomonas_sputigena
Seq_4185	1	1	1	1	1	1	1	1	1	1	1	1	1	1	1	1	1	1	1	1	1	unclassified	unclassified	unclassified	unclassified	unclassified	unclassified
Seq_4215	1	1	1	1	1	1	1	1	1	1	1	1	1	1	1	1	1	1	1	1	1	unclassified	unclassified	unclassified	unclassified	unclassified	unclassified
Seq_4218	1	1	1	1	1	1	1	1	1	1	1	1	1	1	1	1	1	1	1	1	1	Firmicutes	Clostridia	Clostridiales	Lachnospiraceae	Blautia	unclassified
Seq_4249	1	1	1	1	1	1	1	1	1	1	1	1	1	1	1	1	1	1	1	1	1	Bacteroidetes	Bacteroidia	Bacteroidales	Porphyromonadaceae	Barnesiella	Barnesiella_intestinihominis
Seq_4251	1	1	1	1	1	1	1	1	1	1	1	1	1	1	1	1	1	1	1	1	1	Firmicutes	Clostridia	Clostridiales	Lachnospiraceae	unclassified	unclassified
Seq_4252	1	1	1	1	1	1	1	1	1	1	1	1	1	1	1	1	1	1	1	1	1	Proteobacteria	Betaproteobacteria	Burkholderiales	unclassified	unclassified	unclassified
Seq_4287	1	1	1	1	1	1	1	1	1	1	1	1	1	1	1	1	1	1	1	1	1	Firmicutes	Clostridia	Clostridiales	Lachnospiraceae	Coprococcus	Coprococcus_catus
Seq_4288	1	1	1	1	1	1	1	1	1	1	1	1	1	1	1	1	1	1	1	1	1	Firmicutes	Clostridia	Clostridiales	Lachnospiraceae	Clostridium_XlVa	unclassified
Seq_4292	1	1	1	1	1	1	1	1	1	1	1	1	1	1	1	1	1	1	1	1	1	Actinobacteria	Actinobacteria	Coriobacteriales	Coriobacteriaceae	Olsenella	Olsenella_uli
Seq_4331	1	1	1	1	1	1	1	1	1	1	1	1	1	1	1	1	1	1	1	1	1	Firmicutes	Clostridia	Clostridiales	Ruminococcaceae	unclassified	unclassified
Seq_4335	1	1	1	1	1	1	1	1	1	1	1	1	1	1	1	1	1	1	1	1	1	Firmicutes	Clostridia	Clostridiales	Lachnospiraceae	Anaerostipes	Anaerostipes_hadrus
Seq_4375	1	1	1	1	1	1	1	1	1	1	1	1	1	1	1	1	1	1	1	1	1	Proteobacteria	Betaproteobacteria	Burkholderiales	Sutterellaceae	Parasutterella	Parasutterella_excrementihominis
Seq_4376	1	1	1	1	1	1	1	1	1	1	1	1	1	1	1	1	1	1	1	1	1	Firmicutes	Clostridia	Clostridiales	unclassified	unclassified	unclassified
Seq_4409	1	1	1	1	1	1	1	1	1	1	1	1	1	1	1	1	1	1	1	1	1	Firmicutes	Clostridia	Clostridiales	Lachnospiraceae	Oribacterium	Oribacterium_sinus
Seq_4464	1	1	1	1	1	1	1	1	1	1	1	1	1	1	1	1	1	1	1	1	1	Firmicutes	Clostridia	Clostridiales	unclassified	unclassified	unclassified
Seq_4517	1	1	1	1	1	1	1	1	1	1	1	1	1	1	1	1	1	1	1	1	1	Bacteroidetes	unclassified	unclassified	unclassified	unclassified	unclassified
Seq_4520	1	1	1	1	1	1	1	1	1	1	1	1	1	1	1	1	1	1	1	1	1	unclassified	unclassified	unclassified	unclassified	unclassified	unclassified
Seq_4570	1	1	1	1	1	1	1	1	1	1	1	1	1	1	1	1	1	1	1	1	1	Firmicutes	Negativicutes	Selenomonadales	Veillonellaceae	Dialister	Dialister_pneumosintes
Seq_4572	1	1	1	1	1	1	1	1	1	1	1	1	1	1	1	1	1	1	1	1	1	Firmicutes	Clostridia	Clostridiales	Lachnospiraceae	Howardella	Howardella_ureilytica
Seq_4573	1	1	1	1	1	1	1	1	1	1	1	1	1	1	1	1	1	1	1	1	1	unclassified	unclassified	unclassified	unclassified	unclassified	unclassified
Seq_4619	1	1	1	1	1	1	1	1	1	1	1	1	1	1	1	1	1	1	1	1	1	unclassified	unclassified	unclassified	unclassified	unclassified	unclassified
Seq_4667	1	1	1	1	1	1	1	1	1	1	1	1	1	1	1	1	1	1	1	1	1	Firmicutes	Clostridia	Clostridiales	Ruminococcaceae	unclassified	unclassified
Seq_4669	1	1	1	1	1	1	0.371093369522698	1	1	1	1	0.371093369522698	1	0.371093369522698	0.371093369522698	1	1	1	1	1	1	Proteobacteria	Alphaproteobacteria	Caulobacterales	Caulobacteraceae	Phenylobacterium	unclassified
Seq_4671	1	1	1	1	1	1	1	1	1	1	1	1	1	1	1	1	1	1	1	1	1	Proteobacteria	Betaproteobacteria	Burkholderiales	Oxalobacteraceae	Massilia	unclassified
Seq_4724	1	1	1	1	1	1	1	1	1	1	1	1	1	1	1	1	1	1	1	1	1	Firmicutes	Clostridia	Clostridiales	Ruminococcaceae	unclassified	unclassified
Seq_4726	1	1	1	1	1	1	1	1	1	1	1	1	1	1	1	1	1	1	1	1	1	unclassified	unclassified	unclassified	unclassified	unclassified	unclassified
Seq_4782	1	1	1	1	1	1	1	1	1	1	1	1	1	1	1	1	1	1	1	1	1	Firmicutes	Clostridia	Clostridiales	Ruminococcaceae	Butyricicoccus	Eubacterium_desmolans
Seq_4888	1	1	1	1	1	1	1	1	1	1	1	1	1	1	1	1	1	1	1	1	1	Actinobacteria	Actinobacteria	Coriobacteriales	Coriobacteriaceae	Collinsella	Collinsella_tanakaei
Seq_4891	1	1	1	1	1	1	0.371093369522698	1	1	1	1	0.371093369522698	0.371093369522698	0.371093369522698	0.371093369522698	1	1	1	1	1	1	Proteobacteria	Betaproteobacteria	Burkholderiales	Burkholderiaceae	Burkholderia	unclassified
Seq_4892	1	1	1	1	1	1	1	1	1	1	1	1	1	1	1	1	1	1	1	1	1	Firmicutes	unclassified	unclassified	unclassified	unclassified	unclassified
Seq_4951	1	1	1	1	1	1	1	1	1	1	1	1	1	1	1	1	1	1	1	1	1	Proteobacteria	Betaproteobacteria	Burkholderiales	Comamonadaceae	unclassified	unclassified
Seq_4952	1	1	1	1	1	1	1	1	1	1	1	1	1	1	1	1	1	1	1	1	1	Firmicutes	Clostridia	Clostridiales	Peptostreptococcaceae	Clostridium_XI	Eubacterium_tenue
Seq_5005	1	1	1	1	0.371093369522698	1	1	1	1	0.371093369522698	1	1	1	0.371093369522698	1	1	0.371093369522698	1	0.371093369522698	1	0.371093369522698	Firmicutes	Clostridia	Clostridiales	Ruminococcaceae	Anaerotruncus	Anaerotruncus_colihominis
Seq_5053	1	1	1	1	1	1	1	1	1	1	1	1	1	1	1	1	1	1	1	1	1	Firmicutes	Clostridia	Clostridiales	Ruminococcaceae	unclassified	unclassified
Seq_5056	1	1	1	1	1	1	1	1	1	1	1	1	1	1	1	1	1	1	1	1	1	Actinobacteria	Actinobacteria	Coriobacteriales	Coriobacteriaceae	unclassified	unclassified
Seq_5057	1	1	1	1	1	1	1	1	1	1	1	1	1	1	1	1	1	1	1	1	1	Proteobacteria	Alphaproteobacteria	Rhodobacterales	Rhodobacteraceae	Paracoccus	unclassified
Seq_5112	1	1	1	1	1	1	1	1	1	1	1	1	1	1	1	1	1	1	1	1	1	Bacteroidetes	Bacteroidia	Bacteroidales	Porphyromonadaceae	Barnesiella	Barnesiella_intestinihominis
Seq_5113	1	1	1	1	1	1	1	1	1	1	1	1	1	1	1	1	1	1	1	1	1	Firmicutes	Clostridia	Clostridiales	Ruminococcaceae	unclassified	unclassified
Seq_5116	1	1	1	1	1	1	1	1	1	1	1	1	1	1	1	1	1	1	1	1	1	Firmicutes	Clostridia	Clostridiales	unclassified	unclassified	unclassified
Seq_5117	1	1	1	1	1	1	1	1	1	1	1	1	1	1	1	1	1	1	1	1	1	Proteobacteria	Betaproteobacteria	Burkholderiales	Comamonadaceae	Curvibacter	unclassified
Seq_5198	1	1	1	1	1	1	1	1	1	1	1	1	1	1	1	1	1	1	1	1	1	Firmicutes	Clostridia	Clostridiales	Ruminococcaceae	Anaerotruncus	Anaerotruncus_colihominis
Seq_5205	1	1	1	1	1	1	1	1	1	1	1	1	1	1	1	1	1	1	1	1	1	Firmicutes	Clostridia	Clostridiales	Lachnospiraceae	unclassified	unclassified
Seq_5206	1	1	1	1	1	1	1	1	1	1	1	1	1	1	1	1	1	1	1	1	1	Proteobacteria	Betaproteobacteria	Burkholderiales	Comamonadaceae	Acidovorax	Acidovorax_delafieldii
Seq_5208	1	1	1	1	1	1	1	1	1	1	1	1	1	1	1	1	1	1	1	1	1	Firmicutes	Clostridia	Clostridiales	unclassified	unclassified	unclassified
Seq_5281	1	1	1	1	1	1	1	1	1	1	1	1	1	1	1	1	1	1	1	1	1	Proteobacteria	Gammaproteobacteria	unclassified	unclassified	unclassified	unclassified
Seq_5351	1	1	1	1	1	1	1	1	1	1	1	1	1	1	1	1	1	1	1	1	1	Firmicutes	Clostridia	Clostridiales	Ruminococcaceae	unclassified	unclassified
Seq_5356	1	1	1	1	1	1	1	1	1	1	1	1	1	1	1	1	1	1	1	1	1	Firmicutes	Clostridia	Clostridiales	Lachnospiraceae	unclassified	unclassified
Seq_5422	1	1	1	1	1	1	1	1	1	1	1	1	1	1	1	1	1	1	1	1	1	unclassified	unclassified	unclassified	unclassified	unclassified	unclassified
Seq_5425	1	1	1	1	1	1	1	1	1	1	1	1	1	1	1	1	1	1	1	1	1	Firmicutes	Clostridia	Clostridiales	unclassified	unclassified	unclassified
Seq_5426	1	1	1	1	1	1	1	1	1	1	1	1	1	1	1	1	1	1	1	1	1	Bacteroidetes	Bacteroidia	Bacteroidales	unclassified	unclassified	unclassified
Seq_5427	1	1	1	1	1	1	1	1	1	1	1	1	1	1	1	1	1	1	1	1	1	Proteobacteria	Gammaproteobacteria	Enterobacteriales	Enterobacteriaceae	unclassified	unclassified
Seq_5428	1	1	1	0.371093369522698	1	1	1	1	0.371093369522698	1	1	1	0.371093369522698	1	1	0.371093369522698	1	1	0.371093369522698	0.371093369522698	1	Proteobacteria	Alphaproteobacteria	Rhizobiales	Methylobacteriaceae	Methylobacterium	Methylobacterium_adhaesivum
Seq_5496	1	1	1	1	1	1	1	1	1	1	1	1	1	1	1	1	1	1	1	1	1	Proteobacteria	Betaproteobacteria	Burkholderiales	Comamonadaceae	Acidovorax	Acidovorax_delafieldii
Seq_5497	1	1	1	1	1	1	1	1	1	1	1	1	1	1	1	1	1	1	1	1	1	Proteobacteria	Betaproteobacteria	Burkholderiales	Comamonadaceae	Schlegelella	unclassified
Seq_5570	1	1	1	1	1	1	1	1	1	1	1	1	1	1	1	1	1	1	1	1	1	Bacteroidetes	Bacteroidia	Bacteroidales	Bacteroidaceae	Bacteroides	unclassified
Seq_5639	1	1	1	1	1	1	1	1	1	1	1	1	1	1	1	1	1	1	1	1	1	Proteobacteria	Betaproteobacteria	Burkholderiales	Sutterellaceae	Sutterella	Sutterella_stercoricanis
Seq_5647	1	1	1	1	1	1	1	1	1	1	1	1	1	1	1	1	1	1	1	1	1	Firmicutes	Bacilli	Bacillales	Staphylococcaceae	Staphylococcus	unclassified
Seq_5731	1	1	1	1	1	1	1	1	1	1	1	1	1	1	1	1	1	1	1	1	1	Firmicutes	Clostridia	unclassified	unclassified	unclassified	unclassified
Seq_5732	1	1	1	1	1	1	1	1	1	1	1	1	1	1	1	1	1	1	1	1	1	Firmicutes	Clostridia	Clostridiales	unclassified	unclassified	unclassified
Seq_5733	1	1	1	1	1	1	1	1	1	1	1	1	1	1	1	1	1	1	1	1	1	Firmicutes	Clostridia	Clostridiales	Clostridiales_Incertae_Sedis_XI	Peptoniphilus	unclassified
Seq_5735	1	1	1	1	1	1	1	1	1	1	1	1	1	1	1	1	1	1	1	1	1	Proteobacteria	Deltaproteobacteria	Desulfuromonadales	unclassified	unclassified	unclassified
Seq_5816	1	1	1	1	1	1	1	1	1	1	1	1	1	1	1	1	1	1	1	1	1	Proteobacteria	Gammaproteobacteria	Aeromonadales	Succinivibrionaceae	Succinivibrio	Succinivibrio_dextrinosolvens
Seq_5824	1	1	1	1	1	1	1	1	1	1	1	1	1	1	1	1	1	1	1	1	1	Bacteroidetes	Bacteroidetes_incertae_sedis	Ohtaekwangia	unclassified	unclassified	unclassified
Seq_5826	1	1	1	1	1	1	1	1	1	1	1	1	1	1	1	1	1	1	1	1	1	Firmicutes	Clostridia	Clostridiales	Ruminococcaceae	unclassified	unclassified
Seq_5894	1	1	1	1	1	1	1	1	1	1	1	1	1	1	1	1	1	1	1	1	1	Bacteroidetes	Bacteroidia	Bacteroidales	Porphyromonadaceae	Odoribacter	Odoribacter_splanchnicus
Seq_5895	1	1	1	1	1	1	1	1	1	1	1	1	1	1	1	1	1	1	1	1	1	unclassified	unclassified	unclassified	unclassified	unclassified	unclassified
Seq_5896	1	1	1	1	1	1	1	1	1	1	1	1	1	1	1	1	1	1	1	1	1	Actinobacteria	Actinobacteria	Coriobacteriales	Coriobacteriaceae	Gordonibacter	Gordonibacter_pamelaeae
Seq_5897	1	1	1	1	1	1	1	1	1	1	1	1	1	1	1	1	1	1	1	1	1	unclassified	unclassified	unclassified	unclassified	unclassified	unclassified
Seq_5974	1	1	1	1	1	1	1	1	1	1	1	1	1	1	1	1	1	1	1	1	1	Firmicutes	Clostridia	Clostridiales	Lachnospiraceae	Blautia	unclassified
Seq_5975	1	1	1	1	1	1	1	1	1	1	1	1	1	1	1	1	1	1	1	1	1	Bacteroidetes	Bacteroidia	Bacteroidales	Rikenellaceae	Alistipes	Alistipes_indistinctus
Seq_5979	1	1	1	1	1	1	1	1	1	1	1	1	1	1	1	1	1	1	1	1	1	Verrucomicrobia	Opitutae	Puniceicoccales	Puniceicoccaceae	Coraliomargarita	unclassified
Seq_5980	1	1	1	1	1	1	1	1	1	1	1	1	1	1	1	1	1	1	1	1	1	Proteobacteria	Gammaproteobacteria	Pseudomonadales	Pseudomonadaceae	Pseudomonas	unclassified
Seq_5981	1	1	1	1	1	1	1	1	1	1	1	1	1	1	1	1	1	1	1	1	1	Firmicutes	Clostridia	Clostridiales	Ruminococcaceae	unclassified	unclassified
Seq_5982	1	1	1	1	1	1	1	1	1	1	1	1	1	1	1	1	1	1	1	1	1	Actinobacteria	Actinobacteria	Coriobacteriales	Coriobacteriaceae	unclassified	unclassified
Seq_5983	1	1	1	1	1	1	1	1	1	1	1	1	1	1	1	1	1	1	1	1	1	unclassified	unclassified	unclassified	unclassified	unclassified	unclassified
Seq_5984	1	1	1	1	1	1	1	1	1	1	1	1	1	1	1	1	1	1	1	1	1	Firmicutes	Clostridia	Clostridiales	Lachnospiraceae	unclassified	unclassified
Seq_6076	1	1	1	1	1	1	1	1	1	1	1	1	1	1	1	1	1	1	1	1	1	Proteobacteria	Alphaproteobacteria	Sphingomonadales	Sphingomonadaceae	Sphingomonas	unclassified
Seq_6077	1	1	1	1	1	1	1	1	1	1	1	1	1	1	1	1	1	1	1	1	1	Firmicutes	Clostridia	Clostridiales	Lachnospiraceae	unclassified	unclassified
Seq_6078	1	1	1	1	1	1	1	1	1	1	1	1	1	1	1	1	1	1	1	1	1	Firmicutes	Bacilli	Bacillales	Staphylococcaceae	Staphylococcus	unclassified
Seq_6080	1	1	1	1	1	1	1	1	1	1	1	1	1	1	1	1	1	1	1	1	1	Firmicutes	Negativicutes	Selenomonadales	Veillonellaceae	Selenomonas	Selenomonas_artemidis
Seq_6264	1	1	1	1	1	1	1	1	1	1	1	1	1	1	1	1	1	1	1	1	1	Firmicutes	unclassified	unclassified	unclassified	unclassified	unclassified
Seq_6268	1	1	1	1	1	1	1	1	1	1	1	1	1	1	1	1	1	1	1	1	1	Actinobacteria	Actinobacteria	Coriobacteriales	Coriobacteriaceae	Slackia	Slackia_faecicanis
Seq_6273	1	1	1	1	1	1	1	1	1	1	1	1	1	1	1	1	1	1	1	1	1	Firmicutes	Clostridia	Clostridiales	Lachnospiraceae	Clostridium_XlVa	unclassified
Seq_6274	1	1	1	1	1	1	1	1	1	1	1	1	1	1	1	1	1	1	1	1	1	Firmicutes	Clostridia	Clostridiales	Lachnospiraceae	unclassified	unclassified
Seq_6383	1	1	1	1	1	1	1	1	1	1	1	1	1	1	1	1	1	1	1	1	1	Firmicutes	Clostridia	Clostridiales	unclassified	unclassified	unclassified
Seq_6384	1	1	1	1	1	1	1	1	1	1	1	1	1	1	1	1	1	1	1	1	1	Firmicutes	Clostridia	Clostridiales	Ruminococcaceae	Oscillibacter	Oscillibacter_valericigenes
Seq_6389	1	1	1	1	1	1	1	1	1	1	1	1	1	1	1	1	1	1	1	1	1	Firmicutes	Bacilli	Lactobacillales	Carnobacteriaceae	unclassified	unclassified
Seq_6390	1	1	1	1	1	1	1	1	1	1	1	1	1	1	1	1	1	1	1	1	1	Firmicutes	Clostridia	Clostridiales	Lachnospiraceae	unclassified	unclassified
Seq_6512	1	1	1	1	1	1	1	1	1	1	1	1	1	1	1	1	1	1	1	1	1	Firmicutes	Clostridia	Clostridiales	Lachnospiraceae	unclassified	unclassified
Seq_6513	1	1	1	1	1	1	1	1	1	1	1	1	1	1	1	1	1	1	1	1	1	Bacteroidetes	Bacteroidia	Bacteroidales	Prevotellaceae	Alloprevotella	Alloprevotella_rava
Seq_6519	1	1	1	1	1	1	1	1	1	1	1	1	1	1	1	1	1	1	1	1	1	Proteobacteria	Gammaproteobacteria	Vibrionales	Vibrionaceae	Photobacterium	Photobacterium_phosphoreum
Seq_6520	1	1	1	1	1	1	1	1	1	1	1	1	1	1	1	1	1	1	1	1	1	unclassified	unclassified	unclassified	unclassified	unclassified	unclassified
Seq_6521	1	1	1	1	1	1	1	1	1	1	1	1	1	1	1	1	1	1	1	1	1	unclassified	unclassified	unclassified	unclassified	unclassified	unclassified
Seq_6524	1	1	1	1	1	1	1	1	1	1	1	1	1	1	1	1	1	1	1	1	1	Firmicutes	Clostridia	Clostridiales	Lachnospiraceae	unclassified	unclassified
Seq_6634	1	1	1	1	1	1	1	1	1	1	1	1	1	1	1	1	1	1	1	1	1	Firmicutes	Clostridia	Clostridiales	Lachnospiraceae	unclassified	unclassified
Seq_6635	1	1	1	1	1	1	1	1	1	1	1	1	1	1	1	1	1	1	1	1	1	Firmicutes	Clostridia	Clostridiales	Ruminococcaceae	unclassified	unclassified
Seq_6637	1	1	1	1	1	1	1	1	1	1	1	1	1	1	1	1	1	1	1	1	1	Firmicutes	Clostridia	Clostridiales	Ruminococcaceae	Clostridium_IV	unclassified
Seq_6775	1	1	1	1	1	1	1	1	1	1	1	1	1	1	1	1	1	1	1	1	1	Firmicutes	Clostridia	Clostridiales	Lachnospiraceae	unclassified	unclassified
Seq_6780	1	1	1	1	1	1	1	1	1	1	1	1	1	1	1	1	1	1	1	1	1	Firmicutes	Clostridia	Clostridiales	Clostridiales_Incertae_Sedis_XI	Anaerococcus	Anaerococcus_senegalensis
Seq_6781	1	1	1	1	1	1	1	1	1	1	1	1	1	1	1	1	1	1	1	1	1	Firmicutes	Clostridia	Clostridiales	Lachnospiraceae	Clostridium_XlVa	Ruminococcus_gnavus
Seq_6782	1	1	1	1	1	1	1	1	1	1	1	1	1	1	1	1	1	1	1	1	1	Proteobacteria	Gammaproteobacteria	Pseudomonadales	Pseudomonadaceae	Pseudomonas	unclassified
Seq_6949	1	1	1	1	1	1	1	1	1	1	1	1	1	1	1	1	1	1	1	1	1	Proteobacteria	Betaproteobacteria	Burkholderiales	Oxalobacteraceae	Herbaspirillum	unclassified
Seq_6950	1	1	1	1	1	1	1	1	1	1	1	1	1	1	1	1	1	1	1	1	1	Firmicutes	Clostridia	Clostridiales	Ruminococcaceae	unclassified	unclassified
Seq_6951	1	1	1	1	1	1	1	1	1	1	1	1	1	1	1	1	1	1	1	1	1	Firmicutes	Clostridia	Clostridiales	Ruminococcaceae	Clostridium_IV	Eubacterium_siraeum
Seq_6952	1	1	1	1	1	1	1	1	1	1	1	1	1	1	1	1	1	1	1	1	1	Proteobacteria	Alphaproteobacteria	unclassified	unclassified	unclassified	unclassified
Seq_6955	1	1	1	1	1	1	1	1	1	1	1	1	1	1	1	1	1	1	1	1	1	Firmicutes	Clostridia	Clostridiales	Lachnospiraceae	Clostridium_XlVb	unclassified
Seq_6956	1	1	1	1	1	1	1	1	1	1	1	1	1	1	1	1	1	1	1	1	1	Firmicutes	Clostridia	Clostridiales	Lachnospiraceae	Clostridium_XlVb	unclassified
Seq_7156	1	1	1	1	1	1	1	1	1	1	1	1	1	1	1	1	1	1	1	1	1	Firmicutes	Clostridia	Clostridiales	unclassified	unclassified	unclassified
Seq_7163	1	1	1	1	1	1	1	1	1	1	1	1	1	1	1	1	1	1	1	1	1	Bacteroidetes	Bacteroidia	Bacteroidales	Bacteroidaceae	Bacteroides	Bacteroides_thetaiotaomicron
Seq_7168	1	1	1	1	1	1	1	1	1	1	1	1	1	1	1	1	1	1	1	1	1	Proteobacteria	Betaproteobacteria	Burkholderiales	Burkholderiaceae	Ralstonia	unclassified
Seq_7170	1	1	1	1	1	1	1	1	1	1	1	1	1	1	1	1	1	1	1	1	1	Proteobacteria	Betaproteobacteria	Hydrogenophilales	Hydrogenophilaceae	Hydrogenophilus	unclassified
Seq_7171	1	1	1	1	1	1	1	1	1	1	1	1	1	1	1	1	1	1	1	1	1	Firmicutes	Bacilli	Lactobacillales	Leuconostocaceae	Leuconostoc	Leuconostoc_carnosum
Seq_7172	1	1	1	1	1	1	1	1	1	1	1	1	1	1	1	1	1	1	1	1	1	Proteobacteria	Alphaproteobacteria	Rhizobiales	Beijerinckiaceae	unclassified	unclassified
Seq_7380	1	1	1	1	1	1	1	1	1	1	1	1	1	1	1	1	1	1	1	1	1	Bacteroidetes	Bacteroidia	Bacteroidales	Prevotellaceae	unclassified	unclassified
Seq_7382	1	1	1	1	1	1	1	1	1	1	1	1	1	1	1	1	1	1	1	1	1	unclassified	unclassified	unclassified	unclassified	unclassified	unclassified
Seq_7383	1	1	1	1	1	1	1	1	1	1	1	1	1	1	1	1	1	1	1	1	1	Firmicutes	Negativicutes	Selenomonadales	Veillonellaceae	Veillonella	Veillonella_dispar
Seq_7384	1	1	1	1	1	1	1	1	1	1	1	1	1	1	1	1	1	1	1	1	1	Firmicutes	Negativicutes	Selenomonadales	Acidaminococcaceae	Phascolarctobacterium	Phascolarctobacterium_succinatutens
Seq_7390	1	1	1	1	1	1	1	1	1	1	1	1	1	1	1	1	1	1	1	1	1	Bacteroidetes	Bacteroidia	Bacteroidales	Bacteroidaceae	Bacteroides	unclassified
Seq_7396	1	1	1	1	1	1	1	1	1	1	1	1	1	1	1	1	1	1	1	1	1	Firmicutes	Clostridia	Clostridiales	Lachnospiraceae	unclassified	unclassified
Seq_7397	1	1	1	1	1	1	1	1	1	1	1	1	1	1	1	1	1	1	1	1	1	Firmicutes	Clostridia	Clostridiales	Peptostreptococcaceae	Clostridium_XI	Clostridium_ruminantium
Seq_7398	1	1	1	1	1	1	1	1	1	1	1	1	1	1	1	1	1	1	1	1	1	unclassified	unclassified	unclassified	unclassified	unclassified	unclassified
Seq_7401	1	1	1	1	1	1	1	1	1	1	1	1	1	1	1	1	1	1	1	1	1	Firmicutes	Clostridia	Clostridiales	Lachnospiraceae	unclassified	unclassified
Seq_7406	1	1	1	1	1	1	1	1	1	1	1	1	1	1	1	1	1	1	1	1	1	Firmicutes	Clostridia	Clostridiales	unclassified	unclassified	unclassified
Seq_7626	1	1	1	1	1	1	1	1	1	1	1	1	1	1	1	1	1	1	1	1	1	Firmicutes	Negativicutes	Selenomonadales	Acidaminococcaceae	unclassified	unclassified
Seq_7629	1	1	1	1	1	1	1	1	1	1	1	1	1	1	1	1	1	1	1	1	1	Bacteroidetes	Bacteroidia	Bacteroidales	unclassified	unclassified	unclassified
Seq_7635	1	1	1	1	1	1	1	1	1	1	1	1	1	1	1	1	1	1	1	1	1	Bacteroidetes	Bacteroidia	Bacteroidales	Prevotellaceae	Prevotella	Prevotella_micans
Seq_7636	1	1	1	1	1	1	1	1	1	1	1	1	1	1	1	1	1	1	1	1	1	Proteobacteria	Deltaproteobacteria	Bdellovibrionales	Bdellovibrionaceae	Vampirovibrio	unclassified
Seq_7637	1	1	1	1	1	1	1	1	1	1	1	1	1	1	1	1	1	1	1	1	1	Actinobacteria	Actinobacteria	Actinomycetales	Nocardiaceae	Rhodococcus	Rhodococcus_equi
Seq_7639	1	1	1	1	1	1	1	1	1	1	1	1	1	1	1	1	1	1	1	1	1	Firmicutes	Clostridia	Clostridiales	unclassified	unclassified	unclassified
Seq_7640	1	1	1	1	1	1	1	1	1	1	1	1	1	1	1	1	1	1	1	1	1	Firmicutes	Clostridia	Clostridiales	Ruminococcaceae	unclassified	unclassified
Seq_7641	1	1	1	1	1	1	1	1	1	1	1	1	1	1	1	1	1	1	1	1	1	Firmicutes	Clostridia	Clostridiales	unclassified	unclassified	unclassified
Seq_7642	1	1	1	1	1	1	1	1	1	1	1	1	1	1	1	1	1	1	1	1	1	unclassified	unclassified	unclassified	unclassified	unclassified	unclassified
Seq_7643	1	1	1	1	1	1	1	1	1	1	1	1	1	1	1	1	1	1	1	1	1	unclassified	unclassified	unclassified	unclassified	unclassified	unclassified
Seq_7646	1	1	1	1	1	1	1	1	1	1	1	1	1	1	1	1	1	1	1	1	1	Bacteroidetes	Bacteroidia	Bacteroidales	Bacteroidaceae	Bacteroides	Bacteroides_ovatus
Seq_7649	1	1	1	1	1	1	1	1	1	1	1	1	1	1	1	1	1	1	1	1	1	Firmicutes	Clostridia	Clostridiales	Lachnospiraceae	unclassified	unclassified
Seq_7651	1	1	1	1	1	1	1	1	1	1	1	1	1	1	1	1	1	1	1	1	1	Firmicutes	Clostridia	Clostridiales	Lachnospiraceae	unclassified	unclassified
Seq_7652	1	1	1	1	1	1	1	1	1	1	1	1	1	1	1	1	1	1	1	1	1	Firmicutes	Clostridia	Clostridiales	Lachnospiraceae	Clostridium_XlVa	unclassified
Seq_7902	1	1	1	1	1	1	1	1	1	1	1	1	1	1	1	1	1	1	1	1	1	Firmicutes	Clostridia	Clostridiales	Ruminococcaceae	unclassified	unclassified
Seq_7904	1	1	1	1	1	1	1	1	1	1	1	1	1	1	1	1	1	1	1	1	1	Firmicutes	Clostridia	Clostridiales	Ruminococcaceae	unclassified	unclassified
Seq_7909	1	1	1	1	1	1	1	1	1	1	1	1	1	1	1	1	1	1	1	1	1	Firmicutes	Clostridia	Clostridiales	Ruminococcaceae	unclassified	unclassified
Seq_7913	1	1	1	1	1	1	1	1	1	1	1	1	1	1	1	1	1	1	1	1	1	Firmicutes	Clostridia	Clostridiales	Peptostreptococcaceae	Clostridium_XI	Clostridium_bartlettii
Seq_7917	1	1	1	1	1	1	1	1	1	1	1	1	1	1	1	1	1	1	1	1	1	Firmicutes	Clostridia	Clostridiales	Lachnospiraceae	unclassified	unclassified
Seq_7922	1	1	1	1	1	1	1	1	1	1	1	1	1	1	1	1	1	1	1	1	1	Proteobacteria	Gammaproteobacteria	Enterobacteriales	Enterobacteriaceae	unclassified	unclassified
Seq_7925	1	1	1	1	1	1	1	1	1	1	1	1	1	1	1	1	1	1	1	1	1	Firmicutes	Clostridia	Clostridiales	unclassified	unclassified	unclassified
Seq_7928	1	1	1	1	1	1	1	1	1	1	1	1	1	1	1	1	1	1	1	1	1	Proteobacteria	Gammaproteobacteria	unclassified	unclassified	unclassified	unclassified
Seq_7930	1	1	1	1	1	1	1	1	1	1	1	1	1	1	1	1	1	1	1	1	1	Proteobacteria	Gammaproteobacteria	Enterobacteriales	Enterobacteriaceae	unclassified	unclassified
Seq_7931	1	1	1	1	1	1	1	1	1	1	1	1	1	1	1	1	1	1	1	1	1	Proteobacteria	Gammaproteobacteria	Pseudomonadales	Moraxellaceae	Acinetobacter	Acinetobacter_guillouiae
Seq_7933	1	1	1	1	1	1	1	1	1	1	1	1	1	1	1	1	1	1	1	1	1	unclassified	unclassified	unclassified	unclassified	unclassified	unclassified
Seq_7938	1	1	1	1	1	1	1	1	1	1	1	1	1	1	1	1	1	1	1	1	1	Firmicutes	Negativicutes	Selenomonadales	Veillonellaceae	unclassified	unclassified
Seq_8200	1	1	1	1	1	1	1	1	1	1	1	1	1	1	1	1	1	1	1	1	1	Bacteroidetes	Bacteroidia	Bacteroidales	Porphyromonadaceae	Barnesiella	Barnesiella_intestinihominis
Seq_8201	1	1	1	1	1	1	1	1	1	1	1	1	1	1	1	1	1	1	1	1	1	Firmicutes	Clostridia	Clostridiales	Lachnospiraceae	Clostridium_XlVa	unclassified
Seq_8205	1	1	1	1	1	1	1	1	1	1	1	1	1	1	1	1	1	1	1	1	1	Actinobacteria	Actinobacteria	Coriobacteriales	Coriobacteriaceae	Slackia	Slackia_faecicanis
Seq_8206	1	1	1	1	1	1	1	1	1	1	1	1	1	1	1	1	1	1	1	1	1	unclassified	unclassified	unclassified	unclassified	unclassified	unclassified
Seq_8213	1	1	1	1	1	1	1	1	1	1	1	1	1	1	1	1	1	1	1	1	1	Actinobacteria	Actinobacteria	Coriobacteriales	Coriobacteriaceae	Collinsella	Collinsella_aerofaciens
Seq_8214	1	1	1	1	1	1	1	1	1	1	1	1	1	1	1	1	1	1	1	1	1	Firmicutes	Clostridia	Clostridiales	Ruminococcaceae	unclassified	unclassified
Seq_8223	1	1	1	1	1	1	1	1	1	1	1	1	1	1	1	1	1	1	1	1	1	Firmicutes	Clostridia	Clostridiales	Ruminococcaceae	unclassified	unclassified
Seq_8224	1	1	1	1	1	1	1	1	1	1	1	1	1	1	1	1	1	1	1	1	1	Firmicutes	Clostridia	Clostridiales	Peptococcaceae_1	Peptococcus	Peptococcus_niger
Seq_8225	1	1	1	1	1	1	1	1	1	1	1	1	1	1	1	1	1	1	1	1	1	Proteobacteria	Alphaproteobacteria	Rhizobiales	unclassified	unclassified	unclassified
Seq_8226	1	1	1	1	1	1	1	1	1	1	1	1	1	1	1	1	1	1	1	1	1	Proteobacteria	Betaproteobacteria	Burkholderiales	Burkholderiaceae	Burkholderia	unclassified
Seq_8227	1	1	1	1	1	1	1	1	1	1	1	1	1	1	1	1	1	1	1	1	1	Proteobacteria	Gammaproteobacteria	Pseudomonadales	Pseudomonadaceae	Pseudomonas	Pseudomonas_jessenii
Seq_8229	1	1	1	1	1	1	1	1	1	1	1	1	1	1	1	1	1	1	1	1	1	Firmicutes	Clostridia	Clostridiales	unclassified	unclassified	unclassified
Seq_8231	1	1	1	1	1	1	1	1	1	1	1	1	1	1	1	1	1	1	1	1	1	Proteobacteria	Gammaproteobacteria	Pseudomonadales	Pseudomonadaceae	Pseudomonas	unclassified
Seq_8233	1	1	1	1	1	1	1	1	1	1	1	1	1	1	1	1	1	1	1	1	1	Firmicutes	Clostridia	Clostridiales	Ruminococcaceae	unclassified	unclassified
Seq_8234	1	1	1	1	1	1	1	1	1	1	1	1	1	1	1	1	1	1	1	1	1	Firmicutes	Clostridia	Clostridiales	Ruminococcaceae	Clostridium_IV	Clostridium_leptum
Seq_8235	1	1	1	1	1	1	1	1	1	1	1	1	1	1	1	1	1	1	1	1	1	Proteobacteria	Betaproteobacteria	Burkholderiales	Burkholderiaceae	Burkholderia	unclassified
Seq_8236	1	1	1	1	1	1	1	1	1	1	1	1	1	1	1	1	1	1	1	1	1	Firmicutes	Clostridia	Clostridiales	Ruminococcaceae	unclassified	unclassified
Seq_8240	1	1	1	1	1	1	1	1	1	1	1	1	1	1	1	1	1	1	1	1	1	Actinobacteria	Actinobacteria	Coriobacteriales	Coriobacteriaceae	Olsenella	unclassified
Seq_8603	1	1	1	1	1	1	1	1	1	1	1	1	1	1	1	1	1	1	1	1	1	Firmicutes	Clostridia	Clostridiales	Ruminococcaceae	unclassified	unclassified
Seq_8604	1	1	1	1	1	1	1	1	1	1	1	1	1	1	1	1	1	1	1	1	1	Bacteroidetes	Bacteroidia	Bacteroidales	Porphyromonadaceae	unclassified	unclassified
Seq_8605	1	1	1	1	1	1	1	1	1	1	1	1	1	1	1	1	1	1	1	1	1	Firmicutes	Clostridia	Clostridiales	unclassified	unclassified	unclassified
Seq_8612	1	1	1	1	1	1	1	1	1	1	1	1	1	1	1	1	1	1	1	1	1	Firmicutes	Clostridia	Clostridiales	unclassified	unclassified	unclassified
Seq_8625	1	1	1	1	1	1	1	1	1	1	1	1	1	1	1	1	1	1	1	1	1	Bacteroidetes	Bacteroidia	Bacteroidales	Bacteroidaceae	Bacteroides	Bacteroides_thetaiotaomicron
Seq_8626	1	1	1	1	1	1	1	1	1	1	1	1	1	1	1	1	1	1	1	1	1	Bacteroidetes	Bacteroidia	Bacteroidales	Bacteroidaceae	Bacteroides	unclassified
Seq_8632	1	1	1	1	1	1	1	1	1	1	1	1	1	1	1	1	1	1	1	1	1	Bacteroidetes	Bacteroidia	Bacteroidales	Bacteroidaceae	Bacteroides	Bacteroides_acidifaciens
Seq_8633	1	1	1	1	1	1	1	1	1	1	1	1	1	1	1	1	1	1	1	1	1	Bacteroidetes	Bacteroidia	Bacteroidales	Bacteroidaceae	Bacteroides	unclassified
Seq_8634	1	1	1	1	1	1	1	1	1	1	1	1	1	1	1	1	1	1	1	1	1	Firmicutes	Clostridia	Clostridiales	Ruminococcaceae	unclassified	unclassified
Seq_8638	1	1	1	1	1	1	1	1	1	1	1	1	1	1	1	1	1	1	1	1	1	Proteobacteria	Betaproteobacteria	Burkholderiales	Oxalobacteraceae	Janthinobacterium	Janthinobacterium_lividum
Seq_8639	1	1	1	1	1	1	1	1	1	1	1	1	1	1	1	1	1	1	1	1	1	Proteobacteria	Gammaproteobacteria	Pseudomonadales	Moraxellaceae	Acinetobacter	unclassified
Seq_8641	1	1	1	1	1	1	1	1	1	1	1	1	1	1	1	1	1	1	1	1	1	Firmicutes	Negativicutes	Selenomonadales	Acidaminococcaceae	Phascolarctobacterium	Phascolarctobacterium_succinatutens
Seq_8642	1	1	1	1	1	1	1	1	1	1	1	1	1	1	1	1	1	1	1	1	1	Firmicutes	Negativicutes	Selenomonadales	Veillonellaceae	Mitsuokella	Mitsuokella_jalaludinii
Seq_8644	1	1	1	1	1	1	1	1	1	1	1	1	1	1	1	1	1	1	1	1	1	Actinobacteria	Actinobacteria	Actinomycetales	Microbacteriaceae	Leifsonia	unclassified
Seq_8645	1	1	1	1	1	1	1	1	1	1	1	1	1	1	1	1	1	1	1	1	1	unclassified	unclassified	unclassified	unclassified	unclassified	unclassified
Seq_8647	1	1	1	1	1	1	1	1	1	1	1	1	1	1	1	1	1	1	1	1	1	Firmicutes	Clostridia	Clostridiales	unclassified	unclassified	unclassified
Seq_8648	1	1	1	1	1	1	1	1	1	1	1	1	1	1	1	1	1	1	1	1	1	unclassified	unclassified	unclassified	unclassified	unclassified	unclassified
Seq_8649	1	1	1	1	1	1	1	1	1	1	1	1	1	1	1	1	1	1	1	1	1	Actinobacteria	Actinobacteria	Actinomycetales	Nocardiaceae	Rhodococcus	unclassified
Seq_8650	1	1	1	1	1	1	1	1	1	1	1	1	1	1	1	1	1	1	1	1	1	unclassified	unclassified	unclassified	unclassified	unclassified	unclassified
Seq_8651	1	1	1	1	1	1	1	1	1	1	1	1	1	1	1	1	1	1	1	1	1	Firmicutes	Clostridia	Clostridiales	Lachnospiraceae	unclassified	unclassified
Seq_8652	1	1	1	1	1	1	1	1	1	1	1	1	1	1	1	1	1	1	1	1	1	Proteobacteria	Alphaproteobacteria	Rhizobiales	Bradyrhizobiaceae	Bradyrhizobium	unclassified
Seq_8654	1	1	1	1	1	1	1	1	1	1	1	1	1	1	1	1	1	1	1	1	1	Firmicutes	Clostridia	Clostridiales	Ruminococcaceae	unclassified	unclassified
Seq_8658	1	1	1	1	1	1	1	1	1	1	1	1	1	1	1	1	1	1	1	1	1	Firmicutes	Clostridia	Clostridiales	Lachnospiraceae	Clostridium_XlVa	unclassified
Seq_9141	1	1	1	1	1	1	1	1	1	1	1	1	1	1	1	1	1	1	1	1	1	Firmicutes	Clostridia	Clostridiales	Ruminococcaceae	unclassified	unclassified
Seq_9144	1	1	1	1	1	1	1	1	1	1	1	1	1	1	1	1	1	1	1	1	1	Firmicutes	Clostridia	Clostridiales	unclassified	unclassified	unclassified
Seq_9154	1	1	1	1	1	1	1	1	1	1	1	1	1	1	1	1	1	1	1	1	1	Bacteroidetes	Bacteroidia	Bacteroidales	Prevotellaceae	unclassified	unclassified
Seq_9155	1	1	1	1	1	1	1	1	1	1	1	1	1	1	1	1	1	1	1	1	1	Bacteroidetes	Sphingobacteriia	Sphingobacteriales	Chitinophagaceae	Sediminibacterium	Hydrotalea_flava
Seq_9156	1	1	1	1	1	1	1	1	1	1	1	1	1	1	1	1	1	1	1	1	1	Firmicutes	Clostridia	Clostridiales	Ruminococcaceae	unclassified	unclassified
Seq_9168	1	1	1	1	1	1	1	1	1	1	1	1	1	1	1	1	1	1	1	1	1	Firmicutes	Erysipelotrichia	Erysipelotrichales	Erysipelotrichaceae	Holdemania	Holdemania_filiformis
Seq_9176	1	1	1	1	1	1	1	1	1	1	1	1	1	1	1	1	1	1	1	1	1	Bacteroidetes	Bacteroidia	Bacteroidales	Bacteroidaceae	Bacteroides	unclassified
Seq_9177	1	1	1	1	1	1	1	1	1	1	1	1	1	1	1	1	1	1	1	1	1	Fusobacteria	Fusobacteriia	Fusobacteriales	Fusobacteriaceae	Fusobacterium	Fusobacterium_varium
Seq_9186	1	1	1	1	1	1	1	1	1	1	1	1	1	1	1	1	1	1	1	1	1	Actinobacteria	Actinobacteria	Actinomycetales	Nocardioidaceae	Nocardioides	unclassified
Seq_9189	1	1	1	1	1	1	1	1	1	1	1	1	1	1	1	1	1	1	1	1	1	unclassified	unclassified	unclassified	unclassified	unclassified	unclassified
Seq_9190	1	1	1	1	1	1	1	1	1	1	1	1	1	1	1	1	1	1	1	1	1	Proteobacteria	Alphaproteobacteria	Sphingomonadales	Sphingomonadaceae	Sphingobium	Sphingobium_xenophagum
Seq_9197	1	1	1	1	1	1	1	1	1	1	1	1	1	1	1	1	1	1	1	1	1	Firmicutes	Clostridia	Clostridiales	Ruminococcaceae	Oscillibacter	Oscillibacter_valericigenes
Seq_9200	1	1	1	1	1	1	1	1	1	1	1	1	1	1	1	1	1	1	1	1	1	Firmicutes	Clostridia	Clostridiales	Ruminococcaceae	unclassified	unclassified
Seq_9204	1	1	1	1	1	1	1	1	1	1	1	1	1	1	1	1	1	1	1	1	1	Proteobacteria	Betaproteobacteria	Burkholderiales	Sutterellaceae	Parasutterella	Parasutterella_excrementihominis
Seq_9831	1	1	1	1	1	1	1	1	1	1	1	1	1	1	1	1	1	1	1	1	1	Bacteroidetes	Bacteroidia	Bacteroidales	Prevotellaceae	unclassified	unclassified
Seq_9834	1	1	1	1	1	1	1	1	1	1	1	1	1	1	1	1	1	1	1	1	1	Firmicutes	Clostridia	Clostridiales	unclassified	unclassified	unclassified
Seq_9838	1	1	1	1	1	1	1	1	1	1	1	1	1	1	1	1	1	1	1	1	1	Firmicutes	Clostridia	Clostridiales	Lachnospiraceae	unclassified	unclassified
Seq_9839	1	1	1	1	1	1	1	1	1	1	1	1	1	1	1	1	1	1	1	1	1	Bacteroidetes	Bacteroidia	Bacteroidales	unclassified	unclassified	unclassified
Seq_9840	1	1	1	1	1	1	1	1	1	1	1	1	1	1	1	1	1	1	1	1	1	Proteobacteria	Deltaproteobacteria	Desulfovibrionales	Desulfovibrionaceae	Bilophila	Bilophila_wadsworthia
Seq_9845	1	1	1	1	1	1	1	1	1	1	1	1	1	1	1	1	1	1	1	1	1	Firmicutes	Clostridia	Clostridiales	unclassified	unclassified	unclassified
Seq_9846	1	1	1	1	1	1	1	1	1	1	1	1	1	1	1	1	1	1	1	1	1	Bacteroidetes	Bacteroidia	Bacteroidales	Prevotellaceae	Prevotella	Prevotella_copri
Seq_9849	1	1	1	1	1	1	1	1	1	1	1	1	1	1	1	1	1	1	1	1	1	Firmicutes	Clostridia	Clostridiales	Ruminococcaceae	unclassified	unclassified
Seq_9853	1	1	1	1	1	1	1	1	1	1	1	1	1	1	1	1	1	1	1	1	1	Firmicutes	unclassified	unclassified	unclassified	unclassified	unclassified
Seq_9854	1	1	1	1	1	1	1	1	1	1	1	1	1	1	1	1	1	1	1	1	1	Firmicutes	Erysipelotrichia	Erysipelotrichales	Erysipelotrichaceae	Catenibacterium	Catenibacterium_mitsuokai
Seq_9857	1	1	1	1	1	1	1	1	1	1	1	1	1	1	1	1	1	1	1	1	1	Actinobacteria	Actinobacteria	Coriobacteriales	Coriobacteriaceae	Slackia	Slackia_isoflavoniconvertens
Seq_9858	1	1	1	1	1	1	1	1	1	1	1	1	1	1	1	1	1	1	1	1	1	unclassified	unclassified	unclassified	unclassified	unclassified	unclassified
Seq_9882	1	1	1	1	1	1	1	1	1	1	1	1	1	1	1	1	1	1	1	1	1	Firmicutes	Bacilli	Lactobacillales	unclassified	unclassified	unclassified
Seq_9886	1	1	1	1	1	1	1	1	1	1	1	1	1	1	1	1	1	1	1	1	1	Firmicutes	Clostridia	Clostridiales	Ruminococcaceae	Faecalibacterium	Faecalibacterium_prausnitzii
Seq_9908	1	1	1	1	1	1	1	1	1	1	1	1	1	1	1	1	1	1	1	1	1	unclassified	unclassified	unclassified	unclassified	unclassified	unclassified
Seq_9919	1	1	1	1	1	1	1	1	1	1	1	1	1	1	1	1	1	1	1	1	1	Proteobacteria	Gammaproteobacteria	unclassified	unclassified	unclassified	unclassified
Seq_9920	1	1	1	1	1	1	1	1	1	1	1	1	1	1	1	1	1	1	1	1	1	Proteobacteria	Gammaproteobacteria	Pseudomonadales	Moraxellaceae	Psychrobacter	unclassified
Seq_9928	1	1	1	1	1	1	1	1	1	1	1	1	1	1	1	1	1	1	1	1	1	Firmicutes	Clostridia	Clostridiales	Ruminococcaceae	unclassified	unclassified
Seq_9933	1	1	1	1	1	1	1	1	1	1	1	1	1	1	1	1	1	1	1	1	1	unclassified	unclassified	unclassified	unclassified	unclassified	unclassified
Seq_9936	1	1	1	1	1	1	1	1	1	1	1	1	1	1	1	1	1	1	1	1	1	Proteobacteria	Betaproteobacteria	unclassified	unclassified	unclassified	unclassified
Seq_9937	1	1	1	1	1	1	1	1	1	1	1	1	1	1	1	1	1	1	1	1	1	Bacteroidetes	Flavobacteriia	Flavobacteriales	Flavobacteriaceae	Flavobacterium	Flavobacterium_oncorhynchi
Seq_9938	1	1	1	1	1	1	1	1	1	1	1	1	1	1	1	1	1	1	1	1	1	Acidobacteria	Acidobacteria_Gp3	Gp3	unclassified	unclassified	unclassified
Seq_9939	1	1	1	1	1	1	1	1	1	1	1	1	1	1	1	1	1	1	1	1	1	Firmicutes	Clostridia	Clostridiales	Ruminococcaceae	unclassified	unclassified
Seq_9941	1	1	1	1	1	1	1	1	1	1	1	1	1	1	1	1	1	1	1	1	1	Actinobacteria	Actinobacteria	Actinomycetales	Actinomycetaceae	Actinomyces	Actinomyces_odontolyticus
Seq_9961	1	1	1	1	1	1	1	1	1	1	1	1	1	1	1	1	1	1	1	1	1	Bacteroidetes	Bacteroidia	Bacteroidales	Bacteroidaceae	Bacteroides	Bacteroides_uniformis
Seq_11110	1	1	1	1	1	1	1	1	1	1	1	1	1	1	1	1	1	1	1	1	1	Bacteroidetes	Bacteroidia	Bacteroidales	Prevotellaceae	Alloprevotella	unclassified
Seq_11115	1	1	1	1	1	1	1	1	1	1	1	1	1	1	1	1	1	1	1	1	1	Firmicutes	Clostridia	Clostridiales	unclassified	unclassified	unclassified
Seq_11119	1	1	1	1	1	1	1	1	1	1	1	1	1	1	1	1	1	1	1	1	1	unclassified	unclassified	unclassified	unclassified	unclassified	unclassified
Seq_11120	1	1	1	1	1	1	1	1	1	1	1	1	1	1	1	1	1	1	1	1	1	Firmicutes	Clostridia	Clostridiales	unclassified	unclassified	unclassified
Seq_11125	1	1	1	1	1	1	1	1	1	1	1	1	1	1	1	1	1	1	1	1	1	unclassified	unclassified	unclassified	unclassified	unclassified	unclassified
Seq_11126	1	1	1	1	1	1	1	1	1	1	1	1	1	1	1	1	1	1	1	1	1	Bacteroidetes	Bacteroidia	Bacteroidales	Prevotellaceae	unclassified	unclassified
Seq_11128	1	1	1	1	1	1	1	1	1	1	1	1	1	1	1	1	1	1	1	1	1	Bacteroidetes	unclassified	unclassified	unclassified	unclassified	unclassified
Seq_11130	1	1	1	1	1	1	1	1	1	1	1	1	1	1	1	1	1	1	1	1	1	Bacteroidetes	unclassified	unclassified	unclassified	unclassified	unclassified
Seq_11135	1	1	1	1	1	1	1	1	1	1	1	1	1	1	1	1	1	1	1	1	1	unclassified	unclassified	unclassified	unclassified	unclassified	unclassified
Seq_11137	1	1	1	1	1	1	1	1	1	1	1	1	1	1	1	1	1	1	1	1	1	Firmicutes	Clostridia	Clostridiales	unclassified	unclassified	unclassified
Seq_11142	1	1	1	1	1	1	1	1	1	1	1	1	1	1	1	1	1	1	1	1	1	Firmicutes	Clostridia	Clostridiales	Peptostreptococcaceae	unclassified	unclassified
Seq_11144	1	1	1	1	1	1	1	1	1	1	1	1	1	1	1	1	1	1	1	1	1	Firmicutes	Clostridia	Clostridiales	Ruminococcaceae	Faecalibacterium	unclassified
Seq_11145	1	1	1	1	1	1	1	1	1	1	1	1	1	1	1	1	1	1	1	1	1	Firmicutes	Clostridia	Clostridiales	unclassified	unclassified	unclassified
Seq_11146	1	1	1	1	1	1	1	1	1	1	1	1	1	1	1	1	1	1	1	1	1	unclassified	unclassified	unclassified	unclassified	unclassified	unclassified
Seq_11147	1	1	1	1	1	1	1	1	1	1	1	1	1	1	1	1	1	1	1	1	1	Bacteroidetes	Bacteroidia	Bacteroidales	unclassified	unclassified	unclassified
Seq_11148	1	1	1	1	1	1	1	1	1	1	1	1	1	1	1	1	1	1	1	1	1	unclassified	unclassified	unclassified	unclassified	unclassified	unclassified
Seq_11150	1	1	1	1	1	1	1	1	1	1	1	1	1	1	1	1	1	1	1	1	1	Firmicutes	Clostridia	Clostridiales	Ruminococcaceae	Clostridium_IV	unclassified
Seq_11155	1	1	1	1	1	1	1	1	1	1	1	1	1	1	1	1	1	1	1	1	1	Firmicutes	Clostridia	Clostridiales	Ruminococcaceae	Faecalibacterium	Faecalibacterium_prausnitzii
Seq_11156	1	1	1	1	1	1	1	1	1	1	1	1	1	1	1	1	1	1	1	1	1	Bacteroidetes	unclassified	unclassified	unclassified	unclassified	unclassified
Seq_11157	1	1	1	1	1	1	1	1	1	1	1	1	1	1	1	1	1	1	1	1	1	unclassified	unclassified	unclassified	unclassified	unclassified	unclassified
Seq_11158	1	1	1	1	1	1	1	1	1	1	1	1	1	1	1	1	1	1	1	1	1	Firmicutes	Clostridia	Clostridiales	unclassified	unclassified	unclassified
Seq_11160	1	1	1	1	1	1	1	1	1	1	1	1	1	1	1	1	1	1	1	1	1	Bacteroidetes	Bacteroidia	Bacteroidales	unclassified	unclassified	unclassified
Seq_11161	1	1	1	1	1	1	1	1	1	1	1	1	1	1	1	1	1	1	1	1	1	Firmicutes	Clostridia	Clostridiales	unclassified	unclassified	unclassified
Seq_11163	1	1	1	1	1	1	1	1	1	1	1	1	1	1	1	1	1	1	1	1	1	Firmicutes	Clostridia	Clostridiales	unclassified	unclassified	unclassified
Seq_11165	1	1	1	1	1	1	1	1	1	1	1	1	1	1	1	1	1	1	1	1	1	unclassified	unclassified	unclassified	unclassified	unclassified	unclassified
Seq_11169	1	1	1	1	1	1	1	1	1	1	1	1	1	1	1	1	1	1	1	1	1	Firmicutes	Clostridia	Clostridiales	unclassified	unclassified	unclassified
Seq_11170	1	1	1	1	1	1	1	1	1	1	1	1	1	1	1	1	1	1	1	1	1	Firmicutes	Clostridia	Clostridiales	Ruminococcaceae	unclassified	unclassified
Seq_11174	1	1	1	1	1	1	1	1	1	1	1	1	1	1	1	1	1	1	1	1	1	Firmicutes	unclassified	unclassified	unclassified	unclassified	unclassified
Seq_11180	1	1	1	1	1	1	1	1	1	1	1	1	1	1	1	1	1	1	1	1	1	unclassified	unclassified	unclassified	unclassified	unclassified	unclassified
Seq_11183	1	1	1	1	1	1	1	1	1	1	1	1	1	1	1	1	1	1	1	1	1	Bacteroidetes	Bacteroidia	Bacteroidales	Prevotellaceae	unclassified	unclassified
Seq_11184	1	1	1	1	1	1	1	1	1	1	1	1	1	1	1	1	1	1	1	1	1	Firmicutes	Clostridia	Clostridiales	Lachnospiraceae	unclassified	unclassified
Seq_11185	1	1	1	1	1	1	1	1	1	1	1	1	1	1	1	1	1	1	1	1	1	Firmicutes	Clostridia	Clostridiales	unclassified	unclassified	unclassified
Seq_11186	1	1	1	1	1	1	1	1	1	1	1	1	1	1	1	1	1	1	1	1	1	Bacteroidetes	Bacteroidia	Bacteroidales	Porphyromonadaceae	Barnesiella	Barnesiella_intestinihominis
Seq_11187	1	1	1	1	1	1	1	1	1	1	1	1	1	1	1	1	1	1	1	1	1	Bacteroidetes	unclassified	unclassified	unclassified	unclassified	unclassified
Seq_11191	1	1	1	1	1	1	1	1	1	1	1	1	1	1	1	1	1	1	1	1	1	Firmicutes	Clostridia	Clostridiales	unclassified	unclassified	unclassified
Seq_11192	1	1	1	1	1	1	1	1	1	1	1	1	1	1	1	1	1	1	1	1	1	unclassified	unclassified	unclassified	unclassified	unclassified	unclassified
Seq_11212	1	1	1	1	1	1	1	1	1	1	1	1	1	1	1	1	1	1	1	1	1	Bacteroidetes	Bacteroidia	Bacteroidales	Porphyromonadaceae	Parabacteroides	Parabacteroides_merdae
Seq_11217	1	1	1	1	1	1	1	1	1	1	1	1	1	1	1	1	1	1	1	1	1	Proteobacteria	Gammaproteobacteria	Enterobacteriales	Enterobacteriaceae	unclassified	unclassified
Seq_11222	1	1	1	1	1	1	1	1	1	1	1	1	1	1	1	1	1	1	1	1	1	Firmicutes	Clostridia	Clostridiales	Ruminococcaceae	unclassified	unclassified
Seq_11229	1	1	1	1	1	1	1	1	1	1	1	1	1	1	1	1	1	1	1	1	1	Bacteroidetes	Bacteroidia	Bacteroidales	Porphyromonadaceae	Parabacteroides	Parabacteroides_merdae
Seq_11237	1	1	1	1	1	1	1	1	1	1	1	1	1	1	1	1	1	1	1	1	1	Firmicutes	unclassified	unclassified	unclassified	unclassified	unclassified
Seq_11243	1	1	1	1	1	1	1	1	1	1	1	1	1	1	1	1	1	1	1	1	1	Bacteroidetes	Bacteroidia	Bacteroidales	Rikenellaceae	Alistipes	Alistipes_indistinctus
Seq_11244	1	1	1	1	1	1	1	1	1	1	1	1	1	1	1	1	1	1	1	1	1	Bacteroidetes	Bacteroidia	Bacteroidales	Bacteroidaceae	Bacteroides	unclassified
Seq_11246	1	1	1	1	1	1	1	1	1	1	1	1	1	1	1	1	1	1	1	1	1	Firmicutes	Negativicutes	Selenomonadales	Veillonellaceae	unclassified	unclassified
Seq_11270	1	1	1	1	1	1	1	1	1	1	1	1	1	1	1	1	1	1	1	1	1	Firmicutes	Clostridia	Clostridiales	unclassified	unclassified	unclassified
Seq_11279	1	1	1	1	1	1	1	1	1	1	1	1	1	1	1	1	1	1	1	1	1	Firmicutes	Clostridia	Clostridiales	unclassified	unclassified	unclassified
Seq_11310	1	1	1	1	1	1	1	1	1	1	1	1	1	1	1	1	1	1	1	1	1	Firmicutes	Clostridia	Clostridiales	unclassified	unclassified	unclassified
Seq_11311	1	1	1	1	1	1	1	1	1	1	1	1	1	1	1	1	1	1	1	1	1	unclassified	unclassified	unclassified	unclassified	unclassified	unclassified
Seq_11312	1	1	1	1	1	1	1	1	1	1	1	1	1	1	1	1	1	1	1	1	1	unclassified	unclassified	unclassified	unclassified	unclassified	unclassified
Seq_11315	1	1	1	1	1	1	1	1	1	1	1	1	1	1	1	1	1	1	1	1	1	Proteobacteria	Alphaproteobacteria	Rhodospirillales	Rhodospirillaceae	Magnetospirillum	unclassified
Seq_11318	1	1	1	1	1	1	1	1	1	1	1	1	1	1	1	1	1	1	1	1	1	Bacteroidetes	Bacteroidia	Bacteroidales	Rikenellaceae	Alistipes	unclassified
Seq_11322	1	1	1	1	1	1	1	1	1	1	1	1	1	1	1	1	1	1	1	1	1	Verrucomicrobia	Opitutae	Puniceicoccales	Puniceicoccaceae	unclassified	unclassified
Seq_11330	1	1	1	1	1	1	1	1	1	1	1	1	1	1	1	1	1	1	1	1	1	unclassified	unclassified	unclassified	unclassified	unclassified	unclassified
Seq_11344	1	1	1	1	1	1	1	1	1	1	1	1	1	1	1	1	1	1	1	1	1	Firmicutes	Clostridia	Clostridiales	unclassified	unclassified	unclassified
Seq_11345	1	1	1	1	1	1	1	1	1	1	1	1	1	1	1	1	1	1	1	1	1	Firmicutes	Clostridia	Clostridiales	Ruminococcaceae	unclassified	unclassified
Seq_11348	1	1	1	1	1	1	1	1	1	1	1	1	1	1	1	1	1	1	1	1	1	Bacteroidetes	Bacteroidia	Bacteroidales	Porphyromonadaceae	Barnesiella	Barnesiella_intestinihominis
Seq_11351	1	1	1	1	1	1	1	1	1	1	1	1	1	1	1	1	1	1	1	1	1	Bacteroidetes	Bacteroidia	Bacteroidales	Porphyromonadaceae	Butyricimonas	Butyricimonas_virosa
Seq_11352	1	1	1	1	1	1	1	1	1	1	1	1	1	1	1	1	1	1	1	1	1	Firmicutes	Clostridia	Clostridiales	Ruminococcaceae	Subdoligranulum	unclassified
Seq_11356	1	1	1	1	1	1	1	1	1	1	1	1	1	1	1	1	1	1	1	1	1	Bacteroidetes	Bacteroidia	Bacteroidales	Prevotellaceae	Paraprevotella	Paraprevotella_clara
Seq_11373	1	1	1	1	1	1	1	1	1	1	1	1	1	1	1	1	1	1	1	1	1	Bacteroidetes	Bacteroidia	Bacteroidales	Bacteroidaceae	Bacteroides	unclassified
Seq_11375	1	1	1	1	1	1	1	1	1	1	1	1	1	1	1	1	1	1	1	1	1	Firmicutes	Negativicutes	Selenomonadales	Acidaminococcaceae	Acidaminococcus	unclassified
Seq_11377	1	1	1	1	1	1	1	1	1	1	1	1	1	1	1	1	1	1	1	1	1	Proteobacteria	Betaproteobacteria	Burkholderiales	Sutterellaceae	Parasutterella	Parasutterella_excrementihominis
Seq_11379	1	1	1	1	1	1	1	1	1	1	1	1	1	1	1	1	1	1	1	1	1	Firmicutes	unclassified	unclassified	unclassified	unclassified	unclassified
Seq_11383	1	1	1	1	1	1	1	1	1	1	1	1	1	1	1	1	1	1	1	1	1	Bacteroidetes	Bacteroidia	Bacteroidales	unclassified	unclassified	unclassified
Seq_11384	1	1	1	1	1	1	1	1	1	1	1	1	1	1	1	1	1	1	1	1	1	Proteobacteria	Betaproteobacteria	Burkholderiales	Sutterellaceae	Parasutterella	Parasutterella_excrementihominis
Seq_11394	1	1	1	1	1	1	1	1	1	1	1	1	1	1	1	1	1	1	1	1	1	Firmicutes	Negativicutes	Selenomonadales	Acidaminococcaceae	Acidaminococcus	unclassified
Seq_11396	1	1	1	1	1	1	1	1	1	1	1	1	1	1	1	1	1	1	1	1	1	Firmicutes	Clostridia	Clostridiales	Ruminococcaceae	unclassified	unclassified
Seq_11397	1	1	1	1	1	1	1	1	1	1	1	1	1	1	1	1	1	1	1	1	1	unclassified	unclassified	unclassified	unclassified	unclassified	unclassified
Seq_11398	1	1	1	1	1	1	1	1	1	1	1	1	1	1	1	1	1	1	1	1	1	Firmicutes	Clostridia	Clostridiales	Ruminococcaceae	Sporobacter	unclassified
Seq_11402	1	1	1	1	1	1	1	1	1	1	1	1	1	1	1	1	1	1	1	1	1	Firmicutes	Clostridia	Clostridiales	Lachnospiraceae	unclassified	unclassified
Seq_11404	1	1	1	1	1	1	1	1	1	1	1	1	1	1	1	1	1	1	1	1	1	Firmicutes	unclassified	unclassified	unclassified	unclassified	unclassified
Seq_11415	1	1	1	1	1	1	1	1	1	1	1	1	1	1	1	1	1	1	1	1	1	Firmicutes	Clostridia	Clostridiales	Lachnospiraceae	unclassified	unclassified
Seq_11422	1	1	1	1	1	1	1	1	1	1	1	1	1	1	1	1	1	1	1	1	1	Firmicutes	Negativicutes	Selenomonadales	unclassified	unclassified	unclassified
Seq_11437	1	1	1	1	1	1	1	1	1	1	1	1	1	1	1	1	1	1	1	1	1	Firmicutes	Negativicutes	Selenomonadales	unclassified	unclassified	unclassified
Seq_11438	1	1	1	1	1	1	1	1	1	1	1	1	1	1	1	1	1	1	1	1	1	unclassified	unclassified	unclassified	unclassified	unclassified	unclassified
Seq_11439	1	1	1	1	1	1	1	1	1	1	1	1	1	1	1	1	1	1	1	1	1	Firmicutes	Clostridia	Clostridiales	Lachnospiraceae	unclassified	unclassified
Seq_11440	1	1	1	1	1	1	1	1	1	1	1	1	1	1	1	1	1	1	1	1	1	Firmicutes	Negativicutes	Selenomonadales	unclassified	unclassified	unclassified
Seq_11442	1	1	1	1	1	1	1	1	1	1	1	1	1	1	1	1	1	1	1	1	1	Proteobacteria	Betaproteobacteria	Burkholderiales	Sutterellaceae	Parasutterella	Parasutterella_excrementihominis
Seq_11457	1	1	1	1	1	1	1	1	1	1	1	1	1	1	1	1	1	1	1	1	1	Firmicutes	Clostridia	Clostridiales	Ruminococcaceae	unclassified	unclassified
Seq_11458	1	1	1	1	1	1	1	1	1	1	1	1	1	1	1	1	1	1	1	1	1	Firmicutes	Clostridia	Clostridiales	Lachnospiraceae	Blautia	Blautia_faecis
Seq_13864	1	1	1	1	1	1	1	1	1	1	1	1	1	1	1	1	1	1	1	1	1	Bacteroidetes	Bacteroidia	Bacteroidales	Prevotellaceae	unclassified	unclassified
Seq_13866	1	1	1	1	1	1	1	1	1	1	1	1	1	1	1	1	1	1	1	1	1	Bacteroidetes	Bacteroidia	Bacteroidales	unclassified	unclassified	unclassified
Seq_13869	1	1	1	1	1	1	1	1	1	1	1	1	1	1	1	1	1	1	1	1	1	Firmicutes	Clostridia	Clostridiales	unclassified	unclassified	unclassified
Seq_13870	1	1	1	1	1	1	1	1	1	1	1	1	1	1	1	1	1	1	1	1	1	Bacteroidetes	Bacteroidia	Bacteroidales	Porphyromonadaceae	Butyricimonas	Butyricimonas_virosa
Seq_13871	1	1	1	1	1	1	1	1	1	1	1	1	1	1	1	1	1	1	1	1	1	Firmicutes	Clostridia	Clostridiales	Ruminococcaceae	unclassified	unclassified
Seq_13878	1	1	1	1	1	1	1	1	1	1	1	1	1	1	1	1	1	1	1	1	1	Bacteroidetes	Bacteroidia	Bacteroidales	unclassified	unclassified	unclassified
Seq_13881	1	1	1	1	1	1	1	1	1	1	1	1	1	1	1	1	1	1	1	1	1	unclassified	unclassified	unclassified	unclassified	unclassified	unclassified
Seq_13894	1	1	1	1	1	1	1	1	1	1	1	1	1	1	1	1	1	1	1	1	1	Firmicutes	Negativicutes	Selenomonadales	Acidaminococcaceae	unclassified	unclassified
Seq_13895	1	1	1	1	1	1	1	1	1	1	1	1	1	1	1	1	1	1	1	1	1	Firmicutes	Negativicutes	Selenomonadales	Acidaminococcaceae	unclassified	unclassified
Seq_13897	1	1	1	1	1	1	1	1	1	1	1	1	1	1	1	1	1	1	1	1	1	Firmicutes	unclassified	unclassified	unclassified	unclassified	unclassified
Seq_13898	1	1	1	1	1	1	1	1	1	1	1	1	1	1	1	1	1	1	1	1	1	Firmicutes	Clostridia	unclassified	unclassified	unclassified	unclassified
Seq_13900	1	1	1	1	1	1	1	1	1	1	1	1	1	1	1	1	1	1	1	1	1	Firmicutes	Negativicutes	Selenomonadales	Acidaminococcaceae	Acidaminococcus	Acidaminococcus_intestini
Seq_13901	1	1	1	1	1	1	1	1	1	1	1	1	1	1	1	1	1	1	1	1	1	unclassified	unclassified	unclassified	unclassified	unclassified	unclassified
