# Supplementary material for: Mapping the colorectal tumor microbiota
Source: Gut Microbes. 2021 May 25;13(1):1920657. doi: 10.1080/19490976.2021.1920657 (PMC8158024; doi:10.1080/19490976.2021.1920657)
Supplement: Supplemental Material [file KGMI_A_1920657_SM7541.zip › Supplementary table 7.xlsx]

## Sheet: Sheet1
sample_id	input	filtered	denoisedF	denoisedR	merged	seqtab	seqtab2	nonchim	Output
GT_001_B1	53263	37172	35657	36071	28591	28591	28406	20024	19784
GT_001_B2	52668	39028	37618	38070	31513	31513	30669	20490	20238
GT_001_B3	48833	34459	32891	33490	26631	26631	26020	17305	16990
GT_001_B4	46913	35341	34239	34673	29665	29665	29476	23230	22603
GT_001_B5	42312	31562	29448	30099	21140	21140	21086	10825	10639
GT_001_B6	49632	35881	34952	35236	30567	30567	27925	23618	23367
GT_001_B7	40410	29846	28213	28864	22187	22187	21785	12721	12523
GT_007_B1	36579	27928	26669	27048	21670	21670	21638	12953	12732
GT_007_B2	44129	33941	32649	33028	27112	27112	27066	15318	15080
GT_007_B3	33140	25263	24038	24339	18971	18971	18940	9361	9084
GT_007_B4	43311	33177	31829	32124	26309	26309	24904	15223	15014
GT_007_B5	44776	34482	33214	33487	27651	27651	27566	15854	15533
GT_007_B6	43429	33057	31695	32099	25768	25768	25709	14358	14031
GT_007_B7	47831	36600	35198	35559	29280	29280	29179	17731	17409
GT_009_B1	47556	36588	35272	36399	33592	33592	17262	16724	16711
GT_009_B2	43829	33240	32872	32958	31399	31399	28934	21495	21490
GT_009_B3	53595	41065	40690	40816	39286	39286	33200	28281	28273
GT_009_B4	47611	35977	35650	35646	34354	34354	31056	23161	23146
GT_009_B5	49539	36946	36386	36531	33775	33775	33685	18596	18563
GT_009_B6	46019	34539	34052	34020	31622	31622	31156	20137	20127
GT_009_B7	49026	37076	36438	36690	34190	34190	32925	21825	21816
GT_010_B1	51477	39945	38345	39426	35048	35048	28164	26004	25919
GT_010_B2	54607	43738	40559	43369	37466	37466	16670	16422	16395
GT_010_B3	61603	48750	45861	48197	42201	42201	24334	22198	22162
GT_010_B4	72623	56615	52270	56042	47685	47685	10773	10319	10274
GT_010_B5	58663	45183	43646	44773	41409	41409	33521	32423	32377
GT_010_B6	52198	39224	37455	38474	33680	33680	23702	20930	20881
GT_010_B7	45442	35160	33748	34264	28960	28960	25053	19917	19814
GT_011_B1	50774	38301	36467	36868	28227	28227	28211	11718	11399
GT_011_B2	51293	38427	37143	37208	29636	29636	29636	10742	10419
GT_011_B3	46744	35046	33595	33965	26132	26132	26125	12064	11765
GT_011_B4	45752	34858	33296	33553	25426	25426	25426	12605	12002
GT_011_B5	47997	35556	34503	34668	28481	28481	28477	10431	10251
GT_011_B6	48851	37526	36380	36692	30696	30696	30641	20855	19797
GT_011_B7	44862	34239	33126	33411	27702	27702	27500	17798	17164
GT_001	59454	44816	43362	44020	37328	37328	37306	31555	31527
GT_007	58412	44417	44168	44172	42580	42580	42520	31132	31132
GT_009	62866	47473	46834	47031	41865	41865	41860	24357	24249
GT_010	50320	38206	37366	37701	34042	34042	34042	21701	20938
GT_011	55373	42971	42488	42666	40106	40106	40101	25843	25785
kc_30	39874	31134	31083	31100	31034	31034	31017	30995	30995
kc_35	36736	28845	28766	28783	28607	28607	28607	25540	25490
pcr_30	42701	33243	33196	33195	33111	33111	33101	31942	31942
ps_n_30	45386	31674	31626	31644	31493	31493	31493	31434	31249
